# Supplementary material for: Bile acid is a significant host factor shaping the gut microbiome of diet-induced obese mice
Source: BMC Biol. 2017 Dec 14;15:120. doi: 10.1186/s12915-017-0462-7 (PMC5731064; doi:10.1186/s12915-017-0462-7)
Supplement: Supplementary file 1 — Physiological and biochemical parameters of mice in each group. (XLSX 21 kb) [file 12915_2017_462_MOESM1_ESM.xlsx]

## Sheet: TableS1
TableS1. Physiological and biochemical parameters of mice in each group
											Control vs HFD				Control vs Control+BA				HFD vs HFD+GW4064				HFD vs HFD+rifaximin
	Mean (Control) (n=7)	Mean (HFD)(n=7)	Mean (Control+BA)(n=7)	Mean (HFD+GW4064)(n=7)	Mean (HFD+rifaximin)(n=7)	SEM (Control)	SEM (HFD)	SEM (Control+BA)	SEM (HFD+GW4064)	SEM (HFD+rifaximin)	Fold change (HFD/Control)	Mann Whitney U test p value	Classical one-stage method FDR-derived significance thresholds (FDR=0.05)	FDR-adjusted p value	Fold change (Control+BA/Control)	Mann Whitney U test p value	Classical one-stage method FDR-derived significance thresholds (FDR=0.05)	FDR-adjusted p value	Fold change (HFD+GW4064/HFD)	Mann Whitney U test p value	Classical one-stage method FDR-derived significance thresholds (FDR=0.05)	FDR-adjusted p value	Fold change (HFD+rifaximin/HFD)	Mann Whitney U test p value	Classical one-stage method FDR-derived significance thresholds (FDR=0.05)	FDR-adjusted p value
Body weight (g)	22.7857	26.7143	24.9286	24.3699	22.2857	0.240464	0.498296	0.13041	0.862135	0.688832	1.17241	0.00164482	0.005	0.0104707	1.09404	0.00143741	0.005	0.0130884	0.912241	0.0243882	0.0116667	0.104521	0.834225	0.00470405	0.00909091	0.0258723
Total diet intake (g)	125.75	138.417	127.667	137.625	137.599	0.117784	0.883883	0.412344	3.59453	3.61029	1.10073	0.0012314	0.00333333	0.0104707	1.01524	0.0012314	0.00333333	0.0130884	0.994277	0.644337	0.0333333	0.807881	0.994087	0.644337	0.0386364	0.720193
Total dietary energy intake (kcal)	453.957	631.18	460.877	627.57	627.449	0.425476	4.03051	1.48896	16.3907	16.4655	1.39039	0.0012314	0.00166667	0.0104707	1.01524	0.0012314	0.00166667	0.0130884	0.994281	0.644337	0.0316667	0.807881	0.994088	0.644337	0.0363636	0.720193
Liver weight (g)	0.932143	1.17129	1.16643	0.992714	0.9	0.0428555	0.0405467	0.0291171	0.0154284	0.0376702	1.25655	0.00601121	0.0183333	0.0163942	1.25134	0.00404098	0.00833333	0.022542	0.847542	0.00601121	0.005	0.0601121	0.768386	0.00267579	0.00227273	0.0258723
Epididymis adipose tissue (EAT) (g)	0.244429	0.425	0.204	0.398429	0.348571	0.0173024	0.0584848	0.0215594	0.0861557	0.0797445	1.73875	0.0180865	0.02	0.0452162	0.8346	0.14172	0.025	0.28344	0.937479	0.406234	0.025	0.803671	0.820168	0.305085	0.0204545	0.707231
Abdomen adipose tissue (AAT) (g)	0.121286	0.258714	0.156857	0.171286	0.0942857	0.00830867	0.0137956	0.0147639	0.0188133	0.0249626	2.1331	0.00172476	0.00666667	0.0104707	1.29329	0.096331	0.0183333	0.262721	0.662065	0.00595602	0.00333333	0.0601121	0.36444	0.00299417	0.00454545	0.0258723
Kidney adipose tissue (KAT) (g)	0.0588571	0.0931429	0.0408571	0.0947143	0.0842857	0.00618535	0.0161355	0.00797146	0.0312545	0.026264	1.58252	0.0476454	0.0266667	0.0893352	0.694175	0.110223	0.02	0.270427	1.01687	0.482203	0.03	0.803671	0.904908	0.40416	0.0272727	0.707231
White adipose tissue (WAT) (g)	0.389857	0.700286	0.356429	0.618	0.6	0.0358153	0.0969884	0.0546577	0.106511	0.146092	1.79626	0.00601121	0.0166667	0.0163942	0.914254	0.482203	0.035	0.688861	0.882497	0.277439	0.0216667	0.640244	0.856793	0.337904	0.0227273	0.707231
Brown adipose tissue (BAT) (g)	0.0528571	0.0658571	0.0591429	0.068	0.0685714	0.00324719	0.00419994	0.00715618	0.00403556	0.00911006	1.24595	0.0542155	0.0283333	0.0956745	1.11892	0.306153	0.0316667	0.483399	1.03254	0.699904	0.04	0.807881	1.04121	0.460194	0.0295455	0.707231
Liver/body weight	4.08571	4.04943	4.68129	4.08971	4.11	0.0911779	0.0867964	0.116416	0.124431	0.1927	0.991119	0.94906	0.05	0.94906	1.14577	0.00601121	0.0133333	0.022542	1.00995	0.654721	0.0383333	0.807881	1.01496	0.482203	0.0092	0.707231
EAT/body weight	1.07843	1.58386	0.819857	1.48586	1.49	0.0826441	0.208478	0.0883859	0.287767	0.328271	1.46867	0.0476454	0.025	0.0893352	0.760233	0.0350057	0.015	0.116686	0.938126	0.654721	0.0366667	0.807881	0.940741	0.654721	0.0454545	0.720193
AAT/body weight	0.600714	0.959429	0.643286	0.693286	0.522857	0.064416	0.0492988	0.0624102	0.0560105	0.124933	1.59715	0.00404098	0.015	0.0134699	1.07087	0.848006	0.0483333	0.877248	0.722603	0.00873444	0.00666667	0.0655083	0.544967	0.00404098	0.00681818	0.0258723
KAT/body weight	0.262286	0.347143	0.165143	0.349429	0.358571	0.0307716	0.0577859	0.0329086	0.107641	0.101803	1.32353	0.276911	0.04	0.346138	0.62963	0.0636275	0.0166667	0.190882	1.00658	0.654721	0.035	0.807881	1.03292	0.654721	0.0431818	0.720193
WAT/body weight	1.98157	3.01857	1.66871	2.24229	2.55286	0.131836	0.258809	0.175379	0.159058	0.602948	1.52332	0.00404098	0.0133333	0.0134699	0.842117	0.224799	0.0283333	0.396704	0.74283	0.0127163	0.00833333	0.0762975	0.845717	0.482203	0.0091	0.707231
BAT/body weight	0.233	0.246714	0.236	0.258	0.291429	0.0146483	0.0150629	0.0271653	0.0147406	0.0256746	1.05886	0.654365	0.0433333	0.755037	1.01288	0.898104	0.05	0.898104	1.04574	0.701165	0.0416667	0.807881	1.18124	0.302936	0.0181818	0.707231
serum LPS (ng/mL)	585.119	360.045	512.723	429.643		74.3825	34.6434	50.7654	51.5959		0.615337	0.0472018	0.0233333	0.0893352	0.876271	0.464702	0.0333333	0.688861	1.1933	0.464702	0.0283333	0.803671
liver LPS (ng/mg)	0.7248	1.47	0.8832	1.3836		0.0844627	0.414591	0.0699817	0.506987		2.02815	0.117185	0.035	0.167407	1.21854	0.294802	0.03	0.483399	0.941224	0.464702	0.0266667	0.803671
LPS in caecel content (ng/mg)	9.5614	12.9564	11.1826	14.3658		1.07533	1.93983	0.449543	2.12598		1.35507	0.117185	0.0333333	0.167407	1.16956	0.117185	0.0216667	0.270427	1.10878	0.754023	0.0466667	0.807881
PH in caecel content	7.44667	7.58333	7.56	7.86333		0.264344	0.153007	0.105987	0.14345		1.01835	0.827259	0.0466667	0.886349	1.01522	0.827259	0.0466667	0.877248	1.03692	0.275234	0.02	0.640244
Blood glucose (mmol/L)	4.64286	5.36686	4.84286	4.8	4.84286	0.139484	0.111954	0.146152	0.160357	0.386213	1.15594	0.00364834	0.0116667	0.0134699	1.04308	0.795418	0.045	0.877248	0.894378	0.0204572	0.01	0.102286	0.902364	0.179234	0.0159091	0.563307
Triglyceride (TG) (mmol/L)	1.17286	0.831429	0.937143	0.658571	0.71	0.171043	0.0745919	0.0722995	0.0706577	0.101442	0.708892	0.249632	0.0383333	0.325607	0.799026	0.565299	0.0366667	0.770862	0.792096	0.179712	0.0183333	0.490125	0.853952	0.370039	0.025	0.707231
Total cholesterol (TC) (mmol/L)	3.07857	3.72014	3.78486	2.91286	2.89429	0.0854868	0.0796541	0.0689839	0.192242	0.155148	1.2084	0.00174512	0.00833333	0.0104707	1.22942	0.00174512	0.00666667	0.0130884	0.782996	0.00172476	0.00166667	0.0517427	0.778004	0.0179598	0.0113636	0.0790233
high-density lipoprotein cholesterol (HDL-C) (mmol/L）	1.68	1.89	1.56714	1.92	1.73714	0.0538958	0.140797	0.132947	0.0296005	0.0792138	1.125	0.0639193	0.03	0.106532	0.932823	0.749394	0.0433333	0.864686	1.01587	0.405717	0.0233333	0.803671	0.919123	0.141282	0.0136364	0.518034
low-density lipoprotein cholesterol (LDL-C) (mmol/L）	0.191429	0.166	0.367143	0.0957143	0.167143	0.0124267	0.0140594	0.043737	0.027848	0.0128571	0.867164	0.196849	0.0366667	0.268431	1.91791	0.00595602	0.0116667	0.022542	0.576592	0.109832	0.0166667	0.329495	1.00688	0.746138	0.0477273	0.74886
aspartate aminotransferase (AST) (u/l)	129.286	129.571	139.714	126.857	127.5	10.295	5.99546	12.0193	7.86623	12.1817	1.00221	0.749128	0.045	0.832364	1.08066	0.654365	0.04	0.817957	0.979052	0.749394	0.045	0.807881	0.984013	0.654721	0.0409091	0.720193
alanine aminotransferase (ALT) (u/l)	24.8571	25.8571	35.4286	34.8571	25.8	1.69633	1.31708	1.93781	8.28777	1.85472	1.04023	0.517799	0.0416667	0.621359	1.42529	0.00470405	0.01	0.022542	1.34807	0.747782	0.0433333	0.807881	0.99779	0.74886	0.05	0.74886
alkaline phosphatase (ALP) (u/l)	88.8571	62.5714	96.4286	62.1429		4.86204	3.63748	5.96361	4.14286		0.70418	0.00267579	0.01	0.0133789	1.08521	0.224799	0.0266667	0.396704	0.993151	0.949004	0.05	0.949004
Cholinesterase (CHE) (u/l)	44.7143	41.9406	44.5714	40		1.16934	0.563405	1.08797	0.534522		0.937968	0.0707914	0.0316667	0.111776	0.996805	0.746138	0.0416667	0.864686	0.95373	0.0326259	0.0133333	0.122347
Total bilirubin (umol/l)	0.442857	1.23429	0.648571	0.528571		0.0685119	0.416144	0.137519	0.0865043		2.7871	0.0198977	0.0216667	0.0459177	1.46452	0.135996	0.0233333	0.28344	0.428241	0.0627526	0.015	0.209175
Direct bilirubin (umol/l)	0.542857	0.757143	0.614286	0.571429		0.0368856	0.26082	0.145453	0.0746876		1.39474	0.891196	0.0483333	0.921927	1.13158	0.603245	0.0383333	0.786841	0.754717	0.844063	0.0483333	0.873169
