# Supplementary material for: Bile acid is a significant host factor shaping the gut microbiome of diet-induced obese mice
Source: BMC Biol. 2017 Dec 14;15:120. doi: 10.1186/s12915-017-0462-7 (PMC5731064; doi:10.1186/s12915-017-0462-7)
Supplement: Supplementary file 3 — Metabolome profile of caecal content in control and HFD groups at 8 weeks. (XLSX 39 kb) [file 12915_2017_462_MOESM3_ESM.xlsx]

## Sheet: 工作表1
TableS2. Metabolome proflie of caecal content in control and HFD groups-8wk
ID	Name	Assessment Platform	Metabolite Types	Control1	Control2	Control3	Control4	Control5	HFD1	HFD2	HFD3	HFD4	HFD5
1	2-Hydroxybutyric acid	GC-TOFMS	Amino Acids	8714	6845	5276	72348	13639	26157	16503	5990	4426	4448
2	3-Aminoisobutanoic acid	GC-TOFMS	Amino Acids	2103	3177	5823	9582	3874	3828	3582	2566	1543	2026
3	5-Aminopentanoic acid	GC-TOFMS	Amino Acids	92421	87544	473596	351220	181966	15446	98794	183355	112759	101067
4	Alpha-ketoisovaleric acid	GC-TOFMS	Amino Acids	5777	7169	9807	27521	9296	5488	6782	2992	2260	4169
5	Beta-Alanine	GC-TOFMS	Amino Acids	2132	6172	8899	20402	5292	3116	3476	1817	1688	3958
6	cis-4-Hydroxy-L-proline	GC-TOFMS	Amino Acids	3604	14096	49278	6889	30148	43970	7910	42539	19908	43470
7	Citrulline	GC-TOFMS	Amino Acids	50019	44446	90111	119131	75932	62472	151402	68984	31765	66407
8	Creatinine	GC-TOFMS	Amino Acids	49091	6627	36709	109914	44037	40411	268401	15967	26456	32749
9	Gamma-Aminobutyric acid	GC-TOFMS	Amino Acids	8873	5543	12242	104781	26393	7613	40183	4016	6412	17988
10	Glycine	GC-TOFMS	Amino Acids	1174656	1403152	1539813	1862597	2099865	1668994	1570388	1613875	1034677	1429621
11	Homocysteine	GC-TOFMS	Amino Acids	1767	1736	4499	4438	2178	1630	2706	1683	1397	2099
12	Hydroxyurea	GC-TOFMS	Amino Acids	1362	481	2658	9599	2737	3365	7562	2024	1323	1535
13	L-Allothreonine	GC-TOFMS	Amino Acids	1780	2021	9644	8005	4899	2852	16447	7322	6961	3339
14	L-Alanine	GC-TOFMS	Amino Acids	2124949	2676824	4024855	5282625	3896370	3696512	4057137	2945263	2476142	2642990
15	L-Alloisoleucine	GC-TOFMS	Amino Acids	654130	784131	1819602	1944448	1471248	1442205	2016702	1504211	948201	1418786
16	L-Alpha-aminobutyric acid	GC-TOFMS	Amino Acids	86205	134478	139443	430462	99767	377028	88464	48982	128827	133124
17	L-Asparagine	GC-TOFMS	Amino Acids	5745	21165	43535	12035	10459	18578	85486	81654	12121	26062
18	L-Aspartic acid	GC-TOFMS	Amino Acids	357326	609719	1467516	1156385	1030805	1026027	361255	1096144	812234	1114715
19	L-Cysteine	GC-TOFMS	Amino Acids	10885	14016	22369	52675	16170	16430	69300	24536	16778	10591
20	L-Cystine	GC-TOFMS	Amino Acids	912	402	2303	7871	841	704	10935	6251	1487	925
21	L-Glutamic acid	GC-TOFMS	Amino Acids	341345	545041	942497	1193982	807927	664454	832366	632618	383097	692307
22	L-Glutamine	GC-TOFMS	Amino Acids	27990	49630	98631	68687	52429	27334	194057	92495	27241	49690
23	L-Histidine	GC-TOFMS	Amino Acids	8458	17071	17551	21776	44812	42569	24975	23592	12691	17004
24	L-Homoserine	GC-TOFMS	Amino Acids	2058	5564	6678	11632	3628	2544	1753	2434	2379	3551
25	L-Isoleucine	GC-TOFMS	Amino Acids	7021	7199	18982	13988	11273	6146	18575	18672	5048	5808
26	L-Leucine	GC-TOFMS	Amino Acids	868640	1207693	1195976	896056	1822189	1620734	1207123	1102874	571345	1895600
27	L-Lysine	GC-TOFMS	Amino Acids	332803	128746	226801	84830	747964	337820	132645	408691	82594	172007
28	L-Methionine	GC-TOFMS	Amino Acids	216605	264378	597075	673140	433365	405493	694457	457271	255614	444546
29	L-Phenylalanine	GC-TOFMS	Amino Acids	270945	324725	843053	541971	657032	586403	941464	620466	298436	578995
30	L-Proline	GC-TOFMS	Amino Acids	727812	906826	1878876	2829335	1789279	1527951	2520147	1270239	855956	835660
31	L-Serine	GC-TOFMS	Amino Acids	269629	277320	493925	397575	465853	377172	779773	405462	325490	436037
32	L-Threonine	GC-TOFMS	Amino Acids	134951	145808	380311	392874	338526	172746	573232	297563	136048	258725
33	L-Tryptophan	GC-TOFMS	Amino Acids	92629	67688	225697	323137	221484	149714	394235	298275	87458	177664
34	L-Tyrosine	GC-TOFMS	Amino Acids	640401	764321	1685061	1880147	1325365	1152494	1683754	1263850	711334	1245955
35	L-Valine	GC-TOFMS	Amino Acids	882925	1069026	2123329	2441375	1797398	1677685	2310788	1693772	1119946	1663690
36	Methionine sulfoxide	GC-TOFMS	Amino Acids	6875	8986	18746	17261	8946	7837	12753	5227	5644	8344
37	Ornithine	GC-TOFMS	Amino Acids	94549	183165	610902	769616	386972	219323	635448	293940	124152	187247
38	Pipecolic acid	GC-TOFMS	Amino Acids	2805	2818	4593	12161	4641	5198	7958	5482	2878	2884
39	Sarcosine	GC-TOFMS	Amino Acids	2444	6596	11757	9615	12269	2186	2826	2562	2191	5823
40	dehydroLCA	UPLC-TQMS	Bile Acids	0.0123868	0.00918312	0.0142149	0.0103358	0.0154183	0.00591652	0.02204	0.0123022	0.00448346	0.0119614
41	alloLCA	UPLC-TQMS	Bile Acids	0.0054782	0.00853681	0.00931605	0.00892601	0.0157008	0.00416587	0.0118564	0.018187	0.00987813	0.0181792
42	isoLCA	UPLC-TQMS	Bile Acids	0.00175402	0.00467078	0.00296018	0.00406351	0.00428642	0.00271368	0.00427273	0.010217	0.00328708	0.00840202
43	LCA	UPLC-TQMS	Bile Acids	0.0121595	0.0352899	0.0302192	0.0252654	0.0379123	0.0559629	0.0444389	0.0876514	0.0356971	0.0953162
44	norDCA	UPLC-TQMS	Bile Acids	0.000233683	0.000502669	0.000716292	0.000376413	0.00083053	0.00119178	0.000538381	0.000466895	0.000648563	0.00140981
45	6-ketoLCA	UPLC-TQMS	Bile Acids	0.0524308	0.0267094	0.0708364	0.0618514	0.059535	0.0271541	0.0278691	0.0446104	0.0316367	0.0216652
46	7-ketoLCA	UPLC-TQMS	Bile Acids	0.000453626	0.000556771	0.000375152	0.00135217	0.0012344	0.00417807	0.00341194	0.0050701	0.012873	0.00298504
47	12-ketoLCA	UPLC-TQMS	Bile Acids	0.434144	0.29489	0.461803	0.334133	0.669314	0.481503	0.650193	0.613444	0.25368	0.407164
48	apoCA	UPLC-TQMS	Bile Acids	0.0235521	0.0197435	0.0261062	0.0282347	0.0478255	0.0376448	0.036679	0.0292148	0.0166245	0.0336754
49	muroCA	UPLC-TQMS	Bile Acids	0.00933846	0.00980297	0.0246379	0.028914	0.0234402	0.0548832	0.0201691	0.0350211	0.0424211	0.0335212
50	βUDCA	UPLC-TQMS	Bile Acids	0.00428705	0.0123359	0.019372	0.0246442	0.0237557	0.00914489	0.0141981	0.0159102	0.0213058	0.0128839
51	HDCA	UPLC-TQMS	Bile Acids	0.00854596	0.385392	0.00738108	0.00680301	0.0148234	0.063155	0.0189484	1.12732	0.246328	0.0504453
52	DCA	UPLC-TQMS	Bile Acids	0.116299	0.375821	0.272574	0.110375	0.389758	1.03597	0.728416	1.14084	0.771555	1.12798
53	HCA	UPLC-TQMS	Bile Acids	0.0083483	0.00488195	0.00978468	0.0108848	0.0114945	0.0092609	0.011003	0.014908	0.0102107	0.00972531
54	ACA	UPLC-TQMS	Bile Acids	0.00423902	0.00618926	0.00229682	0.00158555	0.0020055	0.0292173	0.00363112	0.0483982	0.00188324	0.0132718
55	CA	UPLC-TQMS	Bile Acids	0.0170743	0.0102795	0.0210533	0.0281574	0.0242682	0.180092	0.146092	0.193839	0.217884	0.174683
56	GLCA	UPLC-TQMS	Bile Acids	7.21728e-05	1.49155e-06	6.94756e-05	3.53267e-05	0.000178762	3.75532e-05	0.000148184	9.28713e-05	5.61225e-05	0.000232425
57	GCDCA	UPLC-TQMS	Bile Acids	6.20981e-05	7.16795e-05	5.47073e-05	0.000169545	6.07716e-05	7.21268e-05	6.75819e-05	5.60966e-05	8.48698e-05	5.68605e-05
58	GDCA	UPLC-TQMS	Bile Acids	0.000343939	0.00173939	0.000861669	0.000176852	0.00256812	0.00288244	0.00195377	0.00320531	0.000741906	0.00474609
59	TCDCA	UPLC-TQMS	Bile Acids	0.000104978	0.000157042	0.000195646	7.16169e-05	0.00028008	0.000501327	0.00085037	0.000445439	0.000412026	0.000161282
60	TDCA	UPLC-TQMS	Bile Acids	0.000414264	0.000695027	0.000630148	0.000164814	0.000633697	0.00168615	0.00256496	0.0025684	0.000498212	0.00284619
61	7,12-diketoLCA	UPLC-TQMS	Bile Acids	0.00593467	0.00348021	0.00133563	0.00283679	0.00211635	0.00396831	0.000751432	0.00213888	0.00239734	0.00218838
62	7-ketoDCA	UPLC-TQMS	Bile Acids	0.119863	0.0219587	0.0434842	0.0865415	0.0512767	0.084472	0.100571	0.0851127	0.0503443	0.0456575
63	UCA	UPLC-TQMS	Bile Acids	0.00607929	0.0115735	0.0115735	0.0115735	0.00954749	0.0071301	0.0071301	0.0071301	0.00489402	0.0071301
64	ωMCA	UPLC-TQMS	Bile Acids	0.356146	0.019226	0.0226561	0.0292278	0.0366157	0.0903663	0.0368569	0.0658596	0.759754	0.0405459
65	αMCA	UPLC-TQMS	Bile Acids	0.0344172	0.0117315	0.0118303	0.0197976	0.0303572	0.0346736	0.0752219	0.0196172	0.0334925	0.016903
66	βMCA	UPLC-TQMS	Bile Acids	0.245964	0.118642	0.208497	0.14258	0.192962	0.470985	0.315341	0.360806	0.265347	0.269203
67	GHDCA	UPLC-TQMS	Bile Acids	0.0108215	0.0265544	0.00933765	0.00859817	0.0189066	0.0811356	0.0241943	0.0653275	0.021364	0.064772
68	GCA	UPLC-TQMS	Bile Acids	3.01076e-05	3.87702e-05	2.87957e-05	3.47518e-05	3.31862e-05	0.000182431	7.69116e-05	0.000171983	0.000225531	0.000130558
69	TUDCA	UPLC-TQMS	Bile Acids	0.000408403	0.000396473	0.00031504	0.000380304	0.000375821	0.000609189	0.000796715	0.000378262	0.000438366	0.000461497
70	THDCA	UPLC-TQMS	Bile Acids	0.000204767	0.000329105	0.000392825	0.000143527	8.30323e-05	0.000498013	0.000377699	0.000516775	0.000228105	0.000549522
71	TωMCA	UPLC-TQMS	Bile Acids	0.00267877	0.0034581	0.00265189	0.000507525	0.0034581	0.00818753	0.00692669	0.00811362	0.000690938	0.00658605
72	TαMCA	UPLC-TQMS	Bile Acids	0.00458597	0.0038643	0.0056075	0.0018193	0.0014465	0.00484949	0.0118949	0.00596688	0.000803599	0.00498614
73	TCA	UPLC-TQMS	Bile Acids	0.00143806	0.00100147	0.00111926	0.000906361	0.00105051	0.00347568	0.00425449	0.00350475	0.00433468	0.00429382
74	Alpha-Lactose	GC-TOFMS	Carbohydrates	316	1298	724	1066	799	993	2192	1595	2448	1209
75	Cellobiose	GC-TOFMS	Carbohydrates	948	1562	2275	3138	1829	643	4610	2166	5047	6300
76	D-Fructose	GC-TOFMS	Carbohydrates	4932	11191	2653	12531	5925	3859	27322	6390	7015	19341
77	D-Galactose	GC-TOFMS	Carbohydrates	361471	43718	239025	179940	166398	217327	151099	330792	472248	682436
78	D-Glucose-6-phosphate	GC-TOFMS	Carbohydrates	265438	255914	117986	325493	299597	66966	211587	227594	349134	102959
79	D-Glucose	GC-TOFMS	Carbohydrates	361471	243588	214124	342274	538302	217327	384469	330792	472248	682436
80	D-Glucuronic acid	GC-TOFMS	Carbohydrates	7120	2380	3944	8213	6081	2257	6403	8608	16376	11591
81	D-Maltose	GC-TOFMS	Carbohydrates	672	1574	407	1056	1116	449	725	1130	1232	2099
82	D-Mannose	GC-TOFMS	Carbohydrates	286779	138875	209092	230136	176734	92412	163319	297677	359148	338550
83	D-Ribose-5-phosphate	GC-TOFMS	Carbohydrates	16423	16814	4358	20140	19170	6879	29659	16728	44215	39894
84	D-Ribose	GC-TOFMS	Carbohydrates	1301501	991408	1170745	1087319	1050267	633023	1103468	1517868	1125293	489038
85	D-Xylitol	GC-TOFMS	Carbohydrates	817	1130	1088	635	448	969	1161	2894	1470	1056
86	D-Xylose	GC-TOFMS	Carbohydrates	4259	8883	16719	12691	9931	3580	21318	10504	43639	31243
87	Erythritol	GC-TOFMS	Carbohydrates	348	825	536	941	866	245	568	352	901	1162
88	Gluconic acid	GC-TOFMS	Carbohydrates	3113	1499	4333	6538	1495	2492	3466	3767	7197	4765
89	Gluconolactone	GC-TOFMS	Carbohydrates	4453	4096	7003	6132	4725	4624	14875	11902	30615	16563
90	Glucosamine	GC-TOFMS	Carbohydrates	1832	1285	7215	7139	7810	1409	7405	8107	1183	17632
91	L-Arabinose	GC-TOFMS	Carbohydrates	53559	14480	37972	56105	41802	16055	46609	44347	51792	144794
92	L-Arabitol	GC-TOFMS	Carbohydrates	785	919	935	1705	1038	949	2307	2064	2205	3290
93	L-Fucose	GC-TOFMS	Carbohydrates	52265	33268	33690	36488	45890	20258	28991	48841	170067	70474
94	L-Sorbose	GC-TOFMS	Carbohydrates	34094	20584	34509	58646	33950	37125	101058	64328	139745	98455
95	Mannitol	GC-TOFMS	Carbohydrates	3094	5381	7298	6613	9177	3155	2586	5314	1787	9527
96	N-Acetyl-D-glucosamine	GC-TOFMS	Carbohydrates	31871	9901	15277	32207	38091	8493	14513	9860	53714	30042
97	Rhamnose	GC-TOFMS	Carbohydrates	173901	111187	116791	119666	148814	65629	102013	176742	576625	239988
98	Ribitol	GC-TOFMS	Carbohydrates	823	758	2090	1545	1269	874	2244	2038	3108	3506
99	Sucrose	GC-TOFMS	Carbohydrates	874	753	505	1144	898	774	1976	613	1108	989
100	Threonic acid	GC-TOFMS	Carbohydrates	795	784	545	283	430	1021	443	1410	1119	927
101	Caproic acid	GC-TOFMS	Free Fatty Acids	375	858	584	1034	794	342	755	792	996	1220
102	C8-0	UPLC-QTOFMS	Free Fatty Acids	44129.2	67838	27828.4	58401.5	3499.33	52157	27826.1	27827.1	144101	75724.1
103	C10-0	UPLC-QTOFMS	Free Fatty Acids	97691.4	128878	211175	127659	178856	372508	186980	233483	48680.4	97355.1
104	C12-0	UPLC-QTOFMS	Free Fatty Acids	249966	1.45935e+06	5.07221e+06	119470	3.32012e+06	1.4993e+07	4.02799e+06	1.98193e+06	719969	157214
105	C14-1(cis-9)	UPLC-QTOFMS	Free Fatty Acids	4124.5	18920.3	8980.06	1626.23	5124.27	86576.3	37313.9	8256.93	38864.5	2905.87
106	C14-1(trans-9)	UPLC-QTOFMS	Free Fatty Acids	1053.97	2680.62	2009.4	873.099	1077.66	10697.3	3085.05	1286.93	5451	881.675
107	C14-0	UPLC-QTOFMS	Free Fatty Acids	222519	591567	1.8168e+06	133062	1.7348e+06	3.59127e+06	1.66139e+06	884760	1.15032e+06	163091
108	C14-0-iso	UPLC-QTOFMS	Free Fatty Acids	9646.69	12329.4	23207.2	11135.8	18677.6	29232.2	8831.09	15284.4	40561.7	11513.2
109	C15-0	UPLC-QTOFMS	Free Fatty Acids	23838.2	35515.6	61869.4	28756.4	49489.6	96396.3	24758	46695.2	19133	36823.7
110	C15-0 (12-Methyl-C14:0)	UPLC-QTOFMS	Free Fatty Acids	80969.5	24894.9	58489.5	126664	84253	68235.2	6904.91	64180.7	49759.5	56682.1
111	C16-1 (cis-9)	UPLC-QTOFMS	Free Fatty Acids	184658	785676	230421	41847.1	61875.1	1.17391e+06	509653	144226	1.20248e+06	122872
112	C16-1 (trans-9)	UPLC-QTOFMS	Free Fatty Acids	199.891	8931.79	5479.67	1548.13	129.463	10727.2	2266.3	1373.38	15061.8	6436.24
113	C16-0	UPLC-QTOFMS	Free Fatty Acids	1.03774e+06	2.37523e+06	1.48067e+06	792160	1.28424e+06	709380	1.34818e+06	808752	3.1442e+06	783836
114	C16-0-iso	UPLC-QTOFMS	Free Fatty Acids	6584.07	29548.9	5717.63	4113.95	4133.1	20839.5	9111.06	3163.25	31930.4	4651.35
115	C17-0	UPLC-QTOFMS	Free Fatty Acids	21052.8	41117.1	30823.1	25209.3	24126.4	42430.9	13811.2	20154.4	48884.3	18594.1
116	C17-0-iso	UPLC-QTOFMS	Free Fatty Acids	2230.31	10322.5	3964.89	3782.63	4055.75	11831.2	3510.62	2945.54	15306	2044.61
117	C17-0 (14-Methyl-C16:0)	UPLC-QTOFMS	Free Fatty Acids	2118.43	14996.7	3488.15	2267.68	2941.36	12115.8	2769.2	1301.73	17107	1136.94
118	C18-1 (cis-9)	UPLC-QTOFMS	Free Fatty Acids	927535	2.33017e+06	958072	640524	394828	2.37768e+06	1.23689e+06	539143	2.75055e+06	831567
119	C18-1 (trans-9)	UPLC-QTOFMS	Free Fatty Acids	81897.4	24664.4	255123	151644	196904	182413	24081.8	144704	263435	57630.7
120	C18-0	UPLC-QTOFMS	Free Fatty Acids	331685	578985	1.28806e+06	483291	1.36504e+06	1.42208e+06	512302	615627	755827	197842
121	C18-0-iso	UPLC-QTOFMS	Free Fatty Acids	3300.11	14281.3	2132.29	2026.43	1519.13	9275.28	2608.8	668.593	21275.9	1565.78
122	C18-2	UPLC-QTOFMS	Free Fatty Acids	225.868	217.956	234.597	206.398	234.197	212.005	226.88	255.436	218.441	204.425
123	C19-1 (cis-10)	UPLC-QTOFMS	Free Fatty Acids	4038.36	23722.8	4448.83	3103.69	1723.52	329.429	1423.76	692.276	3531.79	2709.87
124	C19-0	UPLC-QTOFMS	Free Fatty Acids	6843.73	10995.3	10108.4	8049.84	7976.56	9877.82	1886.01	3416.35	16588.1	2808.4
125	C20-1 (cis-11)	UPLC-QTOFMS	Free Fatty Acids	50825	119878	64024.2	50883.5	39195.3	114471	43348.3	23869.1	175902	36927.3
126	C20-0	UPLC-QTOFMS	Free Fatty Acids	71598.6	79064	101216	95133.6	98336.5	92954.3	40205.9	48254	96361.6	45234.1
127	C22-1 (cis-13)	UPLC-QTOFMS	Free Fatty Acids	231.786	12867.4	13878.5	6831.5	6783.17	17623	10093.3	2089.81	15293	8805.95
128	C22-0	UPLC-QTOFMS	Free Fatty Acids	19523.7	19194.6	0	27679.7	0	0	0	0	51121.7	552.475
129	C24-1 (cis-15)	UPLC-QTOFMS	Free Fatty Acids	3048.36	2545.33	0	389.391	0	0	0	0	6271.44	3542.32
130	C24-0	UPLC-QTOFMS	Free Fatty Acids	29093.7	32928.7	7800.54	40150.6	12135.4	6752.36	5687.22	473.46	54051.6	24275.7
131	Cholesterol	GC-TOFMS	Lipids	66404	114672	162992	197208	75981	134322	133289	42958	38169	49208
132	Corticosterone	GC-TOFMS	Lipids	2548	24857	18449	1340	650	12263	486	1013	1925	1701
133	Decanoylcarnitine	GC-TOFMS	Lipids	63820	39705	132336	18200	1445	12316	5339	2165	1465	1750
134	Glycerol 3-phosphate	GC-TOFMS	Lipids	2022	5500	4018	3873	2426	2020	14471	1393	1716	1849
135	MG181	GC-TOFMS	Lipids	41872	4650	124492	4233	9223	11357	6361	6133	11197	6861
136	O-Phosphoethanolamine	GC-TOFMS	Lipids	507	2948	2343	360	550	1336	826	185	749	2059
137	p-Synephrine	GC-TOFMS	Lipids	5703	30197	22208	7118	9309	11477	10277	6598	18043	13585
138	Adenine	GC-TOFMS	Nucleotides	2352	11750	68954	15691	56416	5037	56607	12060	34583	43666
139	Adenosine	GC-TOFMS	Nucleotides	760	3899	21379	5402	2562	1906	5356	3492	5292	1192
140	Cytidine	GC-TOFMS	Nucleotides	984	3275	11553	6471	6893	4475	4509	8424	10938	4839
141	Cytosine	GC-TOFMS	Nucleotides	1759	7730	20368	20819	7898	5905	3707	7587	5543	3474
142	Deoxyadenosine	GC-TOFMS	Nucleotides	516	2989	19324	4931	2172	2916	6245	1773	1338	2166
143	Deoxyguanosine	GC-TOFMS	Nucleotides	5348	6311	18200	8867	22241	5421	8641	17732	4559	20380
144	Deoxyinosine	GC-TOFMS	Nucleotides	17871	21996	29681	64919	39621	37027	16029	66481	6238	43229
145	Dihydrouracil	GC-TOFMS	Nucleotides	263	385	427	834	270	489	556	433	311	110
146	Guanine	GC-TOFMS	Nucleotides	651	687	9580	3170	18372	4023	8425	1486	16795	5222
147	Guanosine	GC-TOFMS	Nucleotides	3048	5885	17653	10428	2841	5885	4937	16393	21017	3193
148	Hypoxanthine	GC-TOFMS	Nucleotides	73244	175464	257998	469998	155385	221777	173991	253806	124763	132079
149	Inosine	GC-TOFMS	Nucleotides	9947	20943	30963	67388	1817	7822	5413	27448	26481	2413
150	Thymidine	GC-TOFMS	Nucleotides	9285	17423	41427	40575	41096	33400	18260	45336	7273	25455
151	Thymine	GC-TOFMS	Nucleotides	18433	48603	73562	127433	30258	37559	51071	49459	22113	26847
152	Uracil	GC-TOFMS	Nucleotides	111615	315912	487247	544731	233388	325303	401426	367355	221245	218525
153	Uridine	GC-TOFMS	Nucleotides	9432	18959	55827	60340	43770	50991	18163	75279	28721	39541
154	Xanthosine	GC-TOFMS	Nucleotides	216	1201	1005	8744	354	322	240	438	497	220
155	2-Hydroxy-3-methylbutyric acid	GC-TOFMS	Organic Acids	759	1546	5345	7123	3929	1486	5246	3346	1870	825
156	4-Hydroxycinnamic acid	GC-TOFMS	Organic Acids	110	229	355	538	238	1978	560	361	396	404
157	Azelaic acid	GC-TOFMS	Organic Acids	388	923	643	1103	1097	1141	705	650	1194	595
158	Benzoic acid	GC-TOFMS	Organic Acids	2291	2295	2828	3357	2750	3011	1762	2053	3435	2582
159	Citraconic acid	GC-TOFMS	Organic Acids	450	443	277	2589	758	625	884	843	856	800
160	Citric acid	GC-TOFMS	Organic Acids	1590	3646	3943	7713	4743	4965	10016	4188	5085	2106
161	Fumaric acid	GC-TOFMS	Organic Acids	13892	18573	19972	76541	29144	23152	68312	53792	71578	25578
162	Glutaric acid	GC-TOFMS	Organic Acids	580	618	393	2232	874	599	917	920	701	793
163	Glyceric acid	GC-TOFMS	Organic Acids	39305	90071	77115	92742	95704	156997	100680	70577	161451	48670
164	Glycolic acid	GC-TOFMS	Organic Acids	11508	19851	17509	59353	13699	86123	28246	18950	25071	17055
165	Hippuric acid	GC-TOFMS	Organic Acids	1046	13059	70	1803	2198	20062	1556	1397	1130	3906
166	Hydrocinnamic acid	GC-TOFMS	Organic Acids	2033	4753	3934	6755	6021	27276	6074	6167	7161	5866
168	Isocitric acid	GC-TOFMS	Organic Acids	426	517	318	276	268	381	751	482	836	555
167	L-Lactic acid	GC-TOFMS	Organic Acids	256453	550932	705617	1105588	481798	238675	1470224	652443	141296	144412
169	L-Malic acid	GC-TOFMS	Organic Acids	127395	254460	150888	446987	372099	132524	579090	370234	601035	217485
170	Malonic acid	GC-TOFMS	Organic Acids	2812	3571	4436	6171	5554	6442	4832	4009	6578	4273
171	Nicotinic acid	GC-TOFMS	Organic Acids	25213	27758	28816	150538	46227	37147	58997	52120	82281	43949
172	Orotic acid	GC-TOFMS	Organic Acids	687	633	395	17099	709	391	1045	3512	2190	4262
173	Oxalic acid	GC-TOFMS	Organic Acids	6868	6971	5803	29921	15820	14277	17114	15352	14246	15005
174	Oxoglutaric acid	GC-TOFMS	Organic Acids	51831	30114	40528	350310	86634	50602	62835	41903	16297	91917
175	p-Hydroxyphenylacetic acid	GC-TOFMS	Organic Acids	9904	20837	24849	13959	5144	33396	13570	4976	36647	12081
176	Petroselinic acid	GC-TOFMS	Organic Acids	706004	366166	360606	176326	257983	234523	826824	320952	1234078	196258
177	Phenylpyruvic acid	GC-TOFMS	Organic Acids	2990	1229	2400	25694	4239	2712	5965	6833	6214	4873
178	Pyruvic acid	GC-TOFMS	Organic Acids	18956	22740	28772	55445	34636	19894	36184	24473	32165	19899
179	Suberic acid	GC-TOFMS	Organic Acids	218	110	92	1158	197	289	434	438	495	499
180	Succinic acid	GC-TOFMS	Organic Acids	248748	281824	1144115	2037480	1015103	369272	868911	963462	451666	750925
181	Tartaric acid	GC-TOFMS	Organic Acids	1184	915	956	1221	730	1155	1109	1230	1204	1291
182	Taurine	GC-TOFMS	Organic Acids	31419	14337	23540	272230	37700	13987	286231	65481	65630	40843
183	Terephthalic acid	GC-TOFMS	Organic Acids	750	877	1997	2356	1165	1067	1747	800	1439	786
184	Uric acid	GC-TOFMS	Organic Acids	2632	3769	2193	19604	10260	5582	22447	10628	18249	5707
185	Acetic acid	GC-TOFMS	Short Chain Fatty Acids	5.40974	13.6569	11.936	8.98403	10.7137	9.26375	11.7111	11.3397	8.20497	18.4419
186	Propanoic acid	GC-TOFMS	Short Chain Fatty Acids	9.82409	12.5079	14.1797	11.4823	14.2187	23.674	22.0005	10.3171	10.9439	12.0801
187	Butyric acid	GC-TOFMS	Short Chain Fatty Acids	1.01398	3.40625	3.3944	3.22803	2.91878	8.1305	5.04469	3.65582	2.82334	4.90052
188	Glycerol	GC-TOFMS	Alcohols	2851471	636269	2185314	1799214	558762	2904390	801444	652549	2960904	2243798
189	Myoinositol	GC-TOFMS	Alcohols	30542	273718	56758	40379	12091	55293	7190	102121	280378	113197
190	Glyceraldehyde	GC-TOFMS	aldehydes	270	414	344	99	141	153	150	167	466	232
191	Cadaverine	GC-TOFMS	Alkylamines	1897	3573	2102	2378	2022	2311	2563	3035	7580	2838
192	Ethanolamine	GC-TOFMS	Alkylamines	129458	462767	181529	114048	84344	73378	92229	174860	339974	151338
193	Putrescine	GC-TOFMS	Alkylamines	1714	3699	1640	1115	4175	1825	1407	3355	2193	1917
194	Spermidine	GC-TOFMS	Alkylamines	6682	5875	15515	8921	11941	7657	11832	10273	14594	12076
195	Epinephrine	GC-TOFMS	Hormone	6150	8059	12792	4322	13472	2561	16970	24965	58373	14623
196	Norepinephrine	GC-TOFMS	Hormone	10388	5682	5942	6553	11574	2245	5004	16552	15081	7779
197	Normetanephrine	GC-TOFMS	Hormone	5451	7659	4852	4220	4667	3110	4823	9249	14679	5077
198	Indoleacetic acid	GC-TOFMS	Indoles	3083	1988	1424	1839	1681	561	689	3899	2178	933
199	Indoxyl sulfate	GC-TOFMS	Indoles	1390	1436	1871	1424	4040	1250	2240	5183	4710	2800
200	Aminocaproic acid	GC-TOFMS	NA	5137	4453	3975	3440	5195	1293	10486	7381	28698	6766
201	Erythronic acid	GC-TOFMS	NA	2166	5174	1431	2155	2109	1650	5472	2492	2449	1218
202	Gamma-Linolenic acid	GC-TOFMS	NA	714	4376	355	268	1186	1158	1823	8037	5888	1704
203	L-Cystathionine	GC-TOFMS	NA	304	247	180	129	144	166	107	240	218	331
204	Norvaline	GC-TOFMS	NA	13483	6139	1004	1179	9946	2124	3733	20862	10243	3448
205	Oxoadipic acid	GC-TOFMS	NA	1993	18317	2295	15389	2259	39055	27799	1479156	766853	43278
206	Pyrrolidonecarboxylic acid	GC-TOFMS	NA	2547275	2118915	2634084	1979048	2616327	1681258	2396734	3419053	2546701	3076562
207	Trimethylamine N-oxide	GC-TOFMS	NA	1042	499	636	573	675	402	458	704	612	438
208	Phosphoric acid	GC-TOFMS	Phosphate	264781	734101	552011	83675	494833	146032	1068649	866332	782953	809288
209	Alpha-Tocopherol	GC-TOFMS	Vitamin	29497	17470	26008	26270	5991	6924	20124	29969	36585	18081
210	Ascorbic acid	GC-TOFMS	Vitamin	294	495	245	135	325	209	615	1635	2695	850
211	Pantothenic acid	GC-TOFMS	Vitamin	22203	17087	32206	17554	21774	12553	25596	51168	69724	28294
