# Supplementary material for: Bile acid is a significant host factor shaping the gut microbiome of diet-induced obese mice
Source: BMC Biol. 2017 Dec 14;15:120. doi: 10.1186/s12915-017-0462-7 (PMC5731064; doi:10.1186/s12915-017-0462-7)
Supplement: Supplementary file 4 — Correlation of metabolite types and microbial phyla. (XLSX 16 kb) [file 12915_2017_462_MOESM4_ESM.xlsx]

## Sheet: TableS3
TableS3. Correlation of metabolite types and microbial phyla
Spearman's corrolation
		Firmicutes	Proteobacteria	Bacteroidetes	Verrucomicrobia	Actinobacteria	Deferribacteres	Tenericutes	TM7
Bile acids	r	0.77	0.818	-0.0787879	-0.806	0.636	0.0375183	0.115152	-0.782
Short chain fatty acids	r	0.454545	0.163636	0.552	-0.284848	0.552	-0.55	-0.612	0.284848
Free fatty acids	r	0.515152	0.115152	0.648	-0.478788	0.733	-0.200098	-0.224242	-0.0181818
Lipids	r	-0.478788	-0.745	0.381818	0.466667	-0.321212	-0.0250122	-0.272727	0.661
Amino acids	r	0.224242	-0.163636	0.733	0.0909091	0.29697	-0.544016	-0.490909	0.418182
Carbohydrates	r	0.406061	0.224242	-0.0545455	-0.430303	0.260606	0.563	0.272727	-0.478788
Nucleotides	r	0.115152	-0.212121	0.661	-0.0424242	0.260606	-0.325159	-0.393939	0.284848
Origanic acids	r	0.0787879	-0.139394	0.527273	0.151515	0.187879	-0.525257	-0.418182	0.430303
Bile acids	p	0.00461098	0.00190746	0.414359	0.00243103	0.0239559	0.459022	0.37571	0.0037735
Short chain fatty acids	p	0.0934524	0.325739	0.0492006	0.212519	0.0492006	0.0496612	0.0299861	0.212519
Free fatty acids	p	0.0637764	0.37571	0.0212701	0.0807615	0.0079003	0.289697	0.2667	0.48012
Lipids	p	0.0807615	0.00666507	0.138128	0.0869693	0.182734	0.47266	0.222919	0.0187942
Amino acids	p	0.2667	0.325739	0.0079003	0.401386	0.202351	0.0520135	0.0748278	0.114556
Carbohydrates	p	0.122141	0.2667	0.440518	0.107246	0.233545	0.045162	0.222919	0.0807615
Nucleotides	p	0.37571	0.278153	0.0187942	0.453682	0.233545	0.179634	0.129999	0.212519
Origanic acids	p	0.414359	0.350466	0.058654	0.338033	0.301609	0.0594876	0.114556	0.107246
