# Supplementary material for: Bile acid is a significant host factor shaping the gut microbiome of diet-induced obese mice
Source: BMC Biol. 2017 Dec 14;15:120. doi: 10.1186/s12915-017-0462-7 (PMC5731064; doi:10.1186/s12915-017-0462-7)
Supplement: Supplementary file 5 — Concentrations of bile acids in caecal content in each group. (XLSX 48 kb) [file 12915_2017_462_MOESM5_ESM.xlsx]

## Sheet: TableS4
TableS4. Concentrations of bile acids in caecal content in each group
the concentration of bile acids (nmol/mg)											Control vs HFD				Control vs Control+BA				HFD vs HFD+GW4064				HFD vs HFD+rifaximin
	Mean (Control)	Mean (HFD)	Mean (Control+BA)	Mean (HFD+GW4064)	Mean (HFD+rifaximin)	SEM (Control)	SEM (HFD)	SEM (Control+BA)	SEM (HFD+GW4064)	SEM (HFD+rifaximin)	Fold change (HFD/Control)	Mann Whitney U test p value	Classical one-stage method FDR-derived significance thresholds (FDR=0.05)	FDR-adjusted p value	Fold change (Control+BA/Control)	Mann Whitney U test p value	Classical one-stage method FDR-derived significance thresholds (FDR=0.05)	FDR-adjusted p value	Fold change (HFD+GW4064/HFD)	Mann Whitney U test p value	Classical one-stage method FDR-derived significance thresholds (FDR=0.05)	FDR-adjusted p value	Fold change (HFD+rifaximin/HFD)	Mann Whitney U test p value	Classical one-stage method FDR-derived significance thresholds (FDR=0.05)	FDR-adjusted p value
CA	0.0210533	0.217884	0.24386	0.0669511	1.66132	0.00242181	0.0244107	0.091503	0.0278111	0.472257	10.3491	0.00174512	0.0047619	0.0183237	11.583	0.00172476	0.00357143	0.0224766	0.307279	0.0127163	0.0047619	0.126605	7.62479	0.00404098	0.0144444	0.013988
CDCA	0.016062	0.0596984	0.0197548	0.0272138	0.0394046	0.0025989	0.0108954	0.00353425	0.00677803	0.0154297	3.71674	0.00601121	0.00714286	0.0411069	1.22991	0.405717	0.0357143	0.550381	0.455855	0.0350057	0.0119048	0.147024	0.66006	0.14172	0.0366667	0.193254
αMCA	0.034073	0.064961	0.0397133	0.0422249	0.0753951	0.00889193	0.0201924	0.0118908	0.00488459	0.0131301	1.90652	0.224799	0.0297619	0.377662	1.16554	0.94906	0.05	0.94906	0.650005	0.94906	0.05	0.94906	1.16062	0.406234	0.0488889	0.415466
βMCA	0.218248	0.485107	0.173199	0.431229	0.99427	0.0291013	0.107105	0.0300934	0.0285685	0.238942	2.22274	0.0127163	0.0130952	0.048553	0.793588	0.277439	0.0333333	0.416159	0.888936	0.654721	0.0392857	0.833281	2.04959	0.0639193	0.0344444	0.0927861
DCA	0.364116	0.988806	1.05026	0.490998	0.289893	0.0987466	0.0737144	0.0569653	0.10594	0.287178	2.71564	0.00601121	0.00595238	0.0411069	2.88442	0.00267579	0.00595238	0.0224766	0.496557	0.00601121	0.00357143	0.084157	0.293175	0.0253473	0.0288889	0.0438704
LCA	0.0334353	0.0640189	0.0456972	0.0520659	0.0311707	0.0065521	0.00830876	0.00828839	0.0152238	0.0302556	1.91471	0.0127163	0.0119048	0.048553	1.36674	0.277439	0.0321429	0.416159	0.813289	0.406234	0.0321429	0.631919	0.486898	0.0253473	0.0277778	0.0438704
UDCA	0.108138	0.178065	0.0999779	0.132118	0.0905227	0.0305284	0.0216123	0.0161198	0.0414597	0.0516672	1.64664	0.0845335	0.0214286	0.197245	0.92454	0.94906	0.0488095	0.94906	0.741968	0.179712	0.0261905	0.343087	0.50837	0.0253473	0.0266667	0.0438704
ωMCA	0.346354	0.447577	0.473817	0.231151	0.942338	0.171291	0.220794	0.110283	0.10697	0.0982098	1.29225	0.277439	0.0345238	0.401808	1.36801	0.277439	0.0309524	0.416159	0.516451	0.482203	0.0357143	0.675084	2.10542	0.0350057	0.0322222	0.0543192
muroCA	0.02982	0.0570117	0.0140215	0.0222631	0.08957	0.00750036	0.0184469	0.00398726	0.00694346	0	1.91186	0.179712	0.0261905	0.343087	0.470207	0.0639193	0.0190476	0.167788	0.3905	0.0639193	0.0166667	0.191758	1.57108	0.016948	0.0092	0.0438704
HCA	0.008825	0.0102107	0.0171476	0.00743831	0.358226	0.000829095	0.000979147	0.000902188	0.00150471	0.115236	1.15702	0.33684	0.0357143	0.457805	1.94307	0.00152945	0.00238095	0.0224766	0.72848	0.179234	0.025	0.343087	35.0833	0.00172476	0.00666667	0.012041
HDCA	0.0851576	0.277999	0.0965632	0.0536266	0.111491	0.0519051	0.146022	0.0388253	0.022959	0.0688444	3.26453	0.109832	0.022619	0.242786	1.13394	0.224289	0.0285714	0.377662	0.192902	0.0474012	0.0130952	0.180987	0.401048	0.179234	0.0388889	0.224641
ACA	0.00360959	0.0210603	0.0253879	0.00946366	0.234645	0.00065586	0.00622075	0.0108667	0.00225495	0.0680124	5.83455	0.0639193	0.0190476	0.167788	7.03345	0.0180865	0.0130952	0.0690574	0.44936	0.224799	0.0285714	0.393398	11.1416	0.00267579	0.0111111	0.012041
UCA	0.00954747	0.00730031	0.00653667	0.0027453	0.00714114	0.00101521	0.000699635	0.00151423	0.00038745	0.00133357	0.764633	0.172955	0.025	0.343087	0.684649	0.138205	0.0261905	0.263847	0.376052	0.00147378	0.00238095	0.0309494	0.978197	0.272106	0.0444444	0.303926
apoCA	0.0269395	0.0326343	0.0183783	0.0284494	0.00925729	0.00371143	0.00379032	0.0036176	0.00592362	0.00869394	1.21139	0.14172	0.0238095	0.297612	0.682208	0.0350057	0.0142857	0.12252	0.871763	0.565299	0.0369048	0.765889	0.283667	0.0253473	0.0255556	0.0438704
βCA	0.19147	0.0765501	0.0557478	0.134352	0.000295	0.00429051	0.00474873	0.00916063	0.000617314	3.59894e-05	0.399803	0.00084145	0.00119048	0.0183237	0.291157	0.00104585	0.00119048	0.0224766	1.75509	0.000665998	0.00119048	0.0279719	0.00385368	0.00112073	0.00444444	0.012041
alloLCA	0.0126029	0.0146772	0.0131865	0.0142838	0.00556714	0.00263789	0.00385928	0.00286642	0.00274924	0.00509795	1.1646	0.654721	0.0428571	0.763841	1.04631	0.848006	0.0440476	0.94906	0.973192	0.94906	0.0488095	0.94906	0.379304	0.0253473	0.0244444	0.0438704
dehydroLCA	0.0103358	0.00899989	0.00752301	0.0137722	0.00380971	0.00152057	0.00263878	0.00302499	0.00176779	0.0031013	0.870746	0.406234	0.0392857	0.517025	0.727858	0.110223	0.025	0.220446	1.53027	0.14172	0.022619	0.313276	0.423307	0.0350057	0.0311111	0.0543192
isoLCA	0.00438989	0.00559017	0.004705	0.00539479	0.00264529	0.000934845	0.00118479	0.00104894	0.000810865	0.00246274	1.27342	0.749394	0.0464286	0.80704	1.07178	0.654721	0.0416667	0.785665	0.965048	0.749394	0.0404762	0.925722	0.473203	0.0253473	0.0233333	0.0438704
βUDCA	0.0192469	0.0213057	0.00489067	0.00768586	0.000223286	0.0033138	0.00575928	0.00103766	0.0028731	0.00010632	1.10697	0.749128	0.0452381	0.80704	0.254101	0.0127163	0.0119048	0.0534083	0.360741	0.0348056	0.0107143	0.147024	0.0104801	0.00172476	0.00555556	0.012041
12-ketoCDCA	0.0959524	0.0594336	0.0407146	0.0499775	0.0751591	0.0207438	0.00481706	0.0166816	0.00904376	0.0133884	0.619407	0.224799	0.0285714	0.377662	0.424321	0.0639193	0.0178571	0.167788	0.840896	0.482203	0.0345238	0.675084	1.26459	0.482203	0.05	0.482203
3-ketoCA	0.00633311	0.0101821	0.0143661	0.00888936	0.0435154	0.000866406	0.0035918	0.00623731	0.000614826	0.00601179	1.60776	0.482203	0.0404762	0.595662	2.26841	0.110223	0.0238095	0.220446	0.873038	0.482203	0.0333333	0.675084	4.27372	0.00267579	0.01	0.012041
7-ketoDCA	0.0623302	0.0917117	0.13326	0.0987707	0.270132	0.0120488	0.0170611	0.0492698	0.00633176	0.038489	1.47139	0.277439	0.0333333	0.401808	2.13797	0.179712	0.027381	0.328171	1.07697	0.277439	0.0297619	0.466098	2.94544	0.00404098	0.0133333	0.013988
norDCA	0.000765486	0.00108784	0.00375421	0.000472714	0.000314286	0.000218789	0.000207445	0.00151075	0.000112452	0.000129453	1.42111	0.337904	0.0369048	0.457805	4.90436	0.00880862	0.00952381	0.0462452	0.434543	0.0253473	0.00833333	0.147024	0.288907	0.00579209	0.0091	0.0186174
6-ketoLCA	0.0524308	0.034535	0.0299597	0.0332	0.0113449	0.00555359	0.00599579	0.00780154	0.00599661	0.00697879	0.658678	0.0845335	0.0202381	0.197245	0.571414	0.0476454	0.0154762	0.153931	0.961343	0.848006	0.0440476	0.94906	0.328503	0.0180865	0.0177778	0.0438704
7-ketoLCA	0.000789371	0.00482203	0.00134004	0.00118174	0.0345963	0.000142582	0.00144574	0.000226381	0.000191533	0.00722226	6.10869	0.00880862	0.0107143	0.0411069	1.69761	0.0639193	0.0166667	0.167788	0.245072	0.0180865	0.00714286	0.126605	7.17463	0.00267579	0.00888889	0.012041
12-ketoLCA	0.41983	0.446281	0.706581	0.369256	0.13112	0.0471062	0.0549505	0.157465	0.0330557	0.110575	1.063	0.848006	0.0488095	0.868689	1.68302	0.406234	0.0369048	0.550381	0.827407	0.224799	0.027381	0.393398	0.293807	0.0253473	0.0222222	0.0438704
6,7-diketoLCA	0.000672414	0.000703343	0.000749786	0.000686171	0	0.00010259	0.000163913	4.93256e-05	0.000160319	0	1.046	0.749128	0.0440476	0.80704	1.11507	0.847841	0.0428571	0.94906	0.975586	0.94906	0.047619	0.94906	0	0.000828873	0.00333333	0.012041
7,12-diketoLCA	0.00275903	0.00218837	0.00827123	0.0022565	0.00313529	0.000660422	0.000358746	0.00319455	0.000576877	0.00028735	0.793167	0.565299	0.0416667	0.678359	2.99788	0.0845335	0.022619	0.186863	1.03113	0.94906	0.0464286	0.94906	1.4327	0.0253473	0.0211111	0.0438704
TCA	0.00111927	0.00415034	0.0026151	0.0029337	0.00324343	7.43338e-05	0.000234106	0.000577904	0.000576152	0.001486	3.70808	0.00174512	0.00357143	0.0183237	2.33643	0.00579209	0.00714286	0.0360673	0.706857	0.0348056	0.00952381	0.147024	0.781484	0.0253473	0.02	0.0438704
TCDCA	0.000195643	0.000501314	0.000316271	0.000245186	0.000522	3.3272e-05	8.28937e-05	4.33007e-05	4.89668e-05	0.00026768	2.5624	0.00844089	0.00833333	0.0411069	1.61658	0.0828253	0.0202381	0.186863	0.489086	0.0178336	0.00595238	0.126605	1.04126	0.224289	0.0422222	0.259384
TαMCA	0.00310293	0.00599077	0.00147879	0.0120751	0.007955	0.000655693	0.00125111	0.000390238	0.00214013	0.00522786	1.93068	0.0476454	0.0154762	0.153931	0.476577	0.0841918	0.0214286	0.186863	2.01562	0.0636275	0.0154762	0.191758	1.32788	0.179712	0.04	0.224641
TβMCA	8.51143e-05	0.000111314	0.000279586	3.76429e-05	5.88571e-05	4.28302e-05	3.70461e-05	0.000222021	6.0982e-06	6.52989e-06	1.30782	0.406234	0.0380952	0.517025	3.28483	0.565299	0.0380952	0.741955	0.338167	0.109832	0.0202381	0.271349	0.528747	0.337373	0.0466667	0.361471
TDCA	0.000562371	0.00251211	0.00372804	0.00154131	0.000415571	0.000118637	0.000461197	0.00175182	0.000365798	0.000271447	4.467	0.00880862	0.00952381	0.0411069	6.62915	0.0127163	0.0107143	0.0534083	0.613553	0.109832	0.0190476	0.271349	0.165427	0.00404098	0.0122222	0.013988
TLCA	8.60143e-05	0.000108129	8.83286e-05	0.0001008	0	1.01017e-05	1.11952e-05	1.00362e-05	1.60396e-05	0	1.2571	0.272106	0.0309524	0.401808	1.02691	0.33199	0.0345238	0.480813	0.932224	0.370567	0.0309524	0.598608	0	0.000828873	0.00222222	0.012041
TUDCA	0.000315029	0.000471829	0.000354671	0.000481929	0.000714286	4.04076e-05	7.76848e-05	5.96102e-05	7.43122e-05	0.000465466	1.49773	0.0639193	0.0178571	0.167788	1.12584	0.94906	0.047619	0.94906	1.02141	0.94906	0.0452381	0.94906	1.51387	0.14172	0.0355556	0.193254
TωMCA	0.002495	0.00857707	0.00266057	0.0107713	0.0148861	0.000503987	0.00236257	0.000661018	0.00138159	0.008888	3.4377	0.0178336	0.0142857	0.0624175	1.06636	0.948948	0.0452381	0.94906	1.25582	0.10944	0.0178571	0.271349	1.73557	0.405717	0.0477778	0.415466
THDCA	0.000313243	0.0005268	0.000310271	0.000308357	0.000399	6.74397e-05	7.64781e-05	6.76669e-05	5.85754e-05	8.34183e-05	1.68176	0.0639193	0.0166667	0.167788	0.990514	0.949004	0.0464286	0.94906	0.58534	0.0636275	0.0142857	0.191758	0.757403	0.219662	0.0411111	0.259384
GCA	3.19714e-05	0.000153	0.000434114	0.000248571	0.000221	1.69884e-06	1.77793e-05	0.000226399	0.000161454	4.78216e-05	4.78552	0.00170454	0.00238095	0.0183237	13.5782	0.00264687	0.0047619	0.0224766	1.62465	0.179234	0.0238095	0.343087	1.44444	0.276911	0.0455556	0.303926
GCDCA	8.66e-05	8.48714e-05	9.79429e-05	6.94e-05	0	1.51025e-05	1.58193e-05	1.92294e-05	4.32595e-06	0	0.98004	0.94906	0.05	0.94906	1.13098	0.608886	0.0392857	0.774946	0.817707	0.654365	0.0380952	0.833281	0	0.000828873	0.00111111	0.012041
GDCA	0.00183459	0.0033596	0.00871197	0.00190627	0.00148286	0.000559481	0.000947861	0.00280263	0.000619463	0.000255642	1.83126	0.224799	0.027381	0.377662	4.74874	0.00601121	0.00833333	0.0360673	0.56741	0.14172	0.0214286	0.313276	0.441379	0.0310669	0.03	0.0517782
GLCA	0.000114871	0.000136429	0.000256129	0.000108686	0.000222	3.69206e-05	4.80954e-05	8.09589e-05	2.85531e-05	0	1.18766	0.848006	0.047619	0.868689	2.2297	0.224799	0.0297619	0.377662	0.796649	0.847841	0.0416667	0.94906	1.62723	0.151943	0.0377778	0.201102
GUDCA	0.000480986	0.000588586	0.000575571	0.000472543	0.000976571	0.000145651	0.000177723	0.000153333	8.10406e-05	0.000109844	1.22371	0.277439	0.0321429	0.401808	1.19665	0.654721	0.0404762	0.785665	0.802845	0.848006	0.0428571	0.94906	1.65918	0.0253473	0.0188889	0.0438704
totalBA	2.19611	3.71767	3.37128	2.36942	5.5476	0.310874	0.419999	0.361513	0.201287	0.899368	1.69285	0.0127163	0.0333333	0.0190744	1.53511	0.0180865	0.0333333	0.0271297	0.637339	0.0127163	0.0333333	0.0271297	1.49222	0.0639193	0.0333333	0.0927861
primary	0.294058	0.838642	0.481749	0.583229	2.77187	0.0380926	0.150646	0.12311	0.0525781	0.627068	2.85197	0.00174512	0.0166667	0.00523536	1.63828	0.14172	0.05	0.14172	0.695444	0.277439	0.05	0.14172	3.30519	0.00267579	0.00777778	0.012041
secondary	1.90205	2.87903	2.88953	1.78619	2.77573	0.277086	0.302321	0.283896	0.183531	0.568243	1.51365	0.0350057	0.05	0.0350057	1.51916	0.0180865	0.0166667	0.0271297	0.620414	0.00880862	0.0166667	0.0271297	0.964118	0.224799	0.0433333	0.259384
