# Supplementary material for: Bile acid is a significant host factor shaping the gut microbiome of diet-induced obese mice
Source: BMC Biol. 2017 Dec 14;15:120. doi: 10.1186/s12915-017-0462-7 (PMC5731064; doi:10.1186/s12915-017-0462-7)
Supplement: Supplementary file 7 — Microbiota at phylum levels in each group. (XLSX 12 kb) [file 12915_2017_462_MOESM7_ESM.xlsx]

## Sheet: TableS5
TableS5. Microbiota at phylum levels in each group
Microbes_phylum levels		Mean (Control)	Mean (HFD)	Mean (Control+BA)	Mean (HFD+GW4064)
Firmicutes		0.305939	0.475082	0.332426	0.428555
Proteobacteria		0.419124	0.348646	0.430634	0.244801
Bacteroidetes		0.262224	0.169405	0.235291	0.315304
Others	Verrucomicrobia	0.0094964	0.00239372	0.00028777	0.0035448
	Actinobacteria	0.000549379	0.000758666	0.000405494	0.00423806
	unclassified	0.000863309	0.00164814	0.000470896	0.00190974
	Deferribacteres	0.00117724	0.00162197	0.000248527	0.000457816
	Tenericutes	0.000431655	0.000431655	5.23208e-05	0.000745585
	Cyanobacteria	0.000183126	0	0.000183125	5.23218e-05
	TM7	1.308e-05	0	0	0.000353172
	Spirochaetes	0	0	0	2.61608e-05
	[Thermi]	0	1.308e-05	0	1.308e-05
