# Supplementary material for: Bile acid is a significant host factor shaping the gut microbiome of diet-induced obese mice
Source: BMC Biol. 2017 Dec 14;15:120. doi: 10.1186/s12915-017-0462-7 (PMC5731064; doi:10.1186/s12915-017-0462-7)
Supplement: Supplementary file 9 — Linear discriminant analysis effect size analysis of microbiota in control and HFD groups. (XLSX 15 kb) [file 12915_2017_462_MOESM9_ESM.xlsx]

## Sheet: TableS6
TableS6. LEfSe analysis of microbiota in control and HFD groups
Microbes	LDA Score (lgo10)	Group with highest abundance
Bacteria.Firmicutes	5.67677	HFD
Bacteria.Firmicutes.Clostridia	5.67059	HFD
Bacteria.Firmicutes.Clostridia.Clostridiales	5.67059	HFD
Bacteria.Firmicutes.Clostridia.Clostridiales.Lachnospiraceae	4.43594	HFD
Bacteria.Firmicutes.Clostridia.Clostridiales.Lachnospiraceae._Ruminococcus_	3.67172	HFD
Bacteria.Firmicutes.Clostridia.Clostridiales.Lachnospiraceae._Ruminococcus_.gnavus	3.67172	HFD
Bacteria.Firmicutes.Clostridia.Clostridiales.Lachnospiraceae.Blautia	2.34707	HFD
Bacteria.Firmicutes.Clostridia.Clostridiales.Peptococcaceae	3.35717	HFD
Bacteria.Firmicutes.Clostridia.Clostridiales.Ruminococcaceae	5.29852	HFD
Bacteria.Firmicutes.Clostridia.Clostridiales.Ruminococcaceae.Oscillospira	5.10966	HFD
Bacteria.Firmicutes.Erysipelotrichi.Erysipelotrichales.Erysipelotrichaceae.Allobaculum	3.87629	Control
Bacteria.Proteobacteria.Deltaproteobacteria.Desulfovibrionales.Desulfovibrionaceae.Bilophila	3.23057	HFD
Bacteria.Proteobacteria.Deltaproteobacteria.Desulfovibrionales.Desulfovibrionaceae.Desulfovibrio	3.5415	Control
Bacteria.Proteobacteria.Epsilonproteobacteria	5.16284	Control
Bacteria.Proteobacteria.Epsilonproteobacteria.Campylobacterales	5.16284	Control
Bacteria.Proteobacteria.Epsilonproteobacteria.Campylobacterales.Helicobacteraceae	5.16284	Control
Bacteria.Proteobacteria.Epsilonproteobacteria.Campylobacterales.Helicobacteraceae.Flexispira	2.34707	HFD
Bacteria.Proteobacteria.Epsilonproteobacteria.Campylobacterales.Helicobacteraceae.Flexispira.rappini	2.34707	HFD
Bacteria.Verrucomicrobia.Verrucomicrobiae.Verrucomicrobiales.Verrucomicrobiaceae.Akkermansia	3.97756	Control
Bacteria.Verrucomicrobia.Verrucomicrobiae.Verrucomicrobiales.Verrucomicrobiaceae.Akkermansia.muciniphila	3.97756	Control
Bacteria.Bacteroidetes	5.41867	Control
Bacteria.Bacteroidetes.Bacteroidia	5.41833	Control
Bacteria.Bacteroidetes.Bacteroidia.Bacteroidales	5.41833	Control
Bacteria.Bacteroidetes.Bacteroidia.Bacteroidales._Paraprevotellaceae_	4.52265	Control
Bacteria.Bacteroidetes.Bacteroidia.Bacteroidales._Paraprevotellaceae_._Prevotella_	4.47722	Control
Bacteria.Bacteroidetes.Bacteroidia.Bacteroidales.Bacteroidaceae	4.82809	Control
Bacteria.Bacteroidetes.Bacteroidia.Bacteroidales.Bacteroidaceae.Bacteroides	4.82809	Control
Bacteria.Bacteroidetes.Bacteroidia.Bacteroidales.Bacteroidaceae.Bacteroides.uniformis	1.89477	Control
Bacteria.Bacteroidetes.Bacteroidia.Bacteroidales.Porphyromonadaceae	3.62041	Control
Bacteria.Bacteroidetes.Bacteroidia.Bacteroidales.Porphyromonadaceae.Parabacteroides	3.62041	Control
Bacteria.Cyanobacteria	2.26275	Control
Bacteria.Cyanobacteria.4C0d_2	2.26275	Control
Bacteria.Cyanobacteria.4C0d_2.YS2	2.26275	Control
Bacteria	5.99962
Bacteria._Thermi_	1.11662
Bacteria._Thermi_.Deinococci	1.11662
Bacteria._Thermi_.Deinococci.Thermales	1.11662
Bacteria._Thermi_.Deinococci.Thermales.Thermaceae	1.11662
Bacteria._Thermi_.Deinococci.Thermales.Thermaceae.Thermus	1.11662
Bacteria.Actinobacteria	2.88005
Bacteria.Actinobacteria.Actinobacteria	2.51456
Bacteria.Actinobacteria.Actinobacteria.Actinomycetales	2.49683
Bacteria.Actinobacteria.Actinobacteria.Actinomycetales.Nocardiaceae	2.41765
Bacteria.Actinobacteria.Actinobacteria.Actinomycetales.Nocardiaceae.Rhodococcus	2.41765
Bacteria.Actinobacteria.Actinobacteria.Actinomycetales.Propionibacteriaceae	1.41765
Bacteria.Actinobacteria.Actinobacteria.Actinomycetales.Propionibacteriaceae.Propionibacterium	1.41765
Bacteria.Actinobacteria.Actinobacteria.Actinomycetales.Propionibacteriaceae.Propionibacterium.acnes	1.41765
Bacteria.Actinobacteria.Actinobacteria.Bifidobacteriales	1.11662
Bacteria.Actinobacteria.Actinobacteria.Bifidobacteriales.Bifidobacteriaceae	1.11662
Bacteria.Actinobacteria.Actinobacteria.Bifidobacteriales.Bifidobacteriaceae.Bifidobacterium	1.11662
Bacteria.Actinobacteria.Actinobacteria.Bifidobacteriales.Bifidobacteriaceae.Bifidobacterium.pseudolongum	1.11662
Bacteria.Actinobacteria.Coriobacteriia	2.63514
Bacteria.Actinobacteria.Coriobacteriia.Coriobacteriales	2.63514
Bacteria.Actinobacteria.Coriobacteriia.Coriobacteriales.Coriobacteriaceae	2.63514
Bacteria.Actinobacteria.Coriobacteriia.Coriobacteriales.Coriobacteriaceae.Adlercreutzia	1.71868
Bacteria.Bacteroidetes.Bacteroidia.Bacteroidales._Odoribacteraceae_	3.2956
Bacteria.Bacteroidetes.Bacteroidia.Bacteroidales._Odoribacteraceae_.Odoribacter	3.2956
Bacteria.Bacteroidetes.Bacteroidia.Bacteroidales._Paraprevotellaceae_.Paraprevotella	3.51974
Bacteria.Bacteroidetes.Bacteroidia.Bacteroidales.Bacteroidaceae.Bacteroides.acidifaciens	2.51456
Bacteria.Bacteroidetes.Bacteroidia.Bacteroidales.Bacteroidaceae.Bacteroides.ovatus	3.85699
Bacteria.Bacteroidetes.Bacteroidia.Bacteroidales.Prevotellaceae	2.9228
Bacteria.Bacteroidetes.Bacteroidia.Bacteroidales.Prevotellaceae.Prevotella	1.89477
Bacteria.Bacteroidetes.Bacteroidia.Bacteroidales.Rikenellaceae	3.71977
Bacteria.Bacteroidetes.Bacteroidia.Bacteroidales.Rikenellaceae.AF12	2.68482
Bacteria.Bacteroidetes.Bacteroidia.Bacteroidales.Rikenellaceae.Rikenella	2.9228
Bacteria.Bacteroidetes.Bacteroidia.Bacteroidales.S24_7	5.16265
Bacteria.Bacteroidetes.Flavobacteriia	2.32074
Bacteria.Bacteroidetes.Flavobacteriia.Flavobacteriales	2.32074
Bacteria.Bacteroidetes.Flavobacteriia.Flavobacteriales._Weeksellaceae_	2.32074
Bacteria.Bacteroidetes.Flavobacteriia.Flavobacteriales._Weeksellaceae_.Cloacibacterium	1.11662
Bacteria.Deferribacteres	3.21004
Bacteria.Deferribacteres.Deferribacteres	3.21004
Bacteria.Deferribacteres.Deferribacteres.Deferribacterales	3.21004
Bacteria.Deferribacteres.Deferribacteres.Deferribacterales.Deferribacteraceae	3.21004
Bacteria.Deferribacteres.Deferribacteres.Deferribacterales.Deferribacteraceae.Mucispirillum	3.21004
Bacteria.Deferribacteres.Deferribacteres.Deferribacterales.Deferribacteraceae.Mucispirillum.schaedleri	3.21004
Bacteria.Firmicutes.Bacilli	2.62177
Bacteria.Firmicutes.Bacilli.Bacillales	1.41765
Bacteria.Firmicutes.Bacilli.Bacillales._Exiguobacteraceae_	1.11662
Bacteria.Firmicutes.Bacilli.Bacillales.Paenibacillaceae	1.11662
Bacteria.Firmicutes.Bacilli.Bacillales.Paenibacillaceae.Paenibacillus	1.11662
Bacteria.Firmicutes.Bacilli.Lactobacillales	2.51456
Bacteria.Firmicutes.Bacilli.Lactobacillales.Lactobacillaceae	2.3719
Bacteria.Firmicutes.Bacilli.Lactobacillales.Lactobacillaceae.Lactobacillus	2.3719
Bacteria.Firmicutes.Bacilli.Lactobacillales.Lactobacillaceae.Lactobacillus.paraplantarum	1.11662
Bacteria.Firmicutes.Bacilli.Lactobacillales.Streptococcaceae	2.01971
Bacteria.Firmicutes.Bacilli.Lactobacillales.Streptococcaceae.Streptococcus	2.01971
Bacteria.Firmicutes.Bacilli.Turicibacterales	1.81559
Bacteria.Firmicutes.Bacilli.Turicibacterales.Turicibacteraceae	1.81559
Bacteria.Firmicutes.Bacilli.Turicibacterales.Turicibacteraceae.Turicibacter	1.81559
Bacteria.Firmicutes.Clostridia.Clostridiales._Mogibacteriaceae_	2.29271
Bacteria.Firmicutes.Clostridia.Clostridiales.Christensenellaceae	2.82419
Bacteria.Firmicutes.Clostridia.Clostridiales.Christensenellaceae.Christensenella	1.11662
Bacteria.Firmicutes.Clostridia.Clostridiales.Clostridiaceae	2.66069
Bacteria.Firmicutes.Clostridia.Clostridiales.Clostridiaceae.CandidatusArthromitus	1.11662
Bacteria.Firmicutes.Clostridia.Clostridiales.Clostridiaceae.SMB53	1.71868
Bacteria.Firmicutes.Clostridia.Clostridiales.Dehalobacteriaceae	3.36704
Bacteria.Firmicutes.Clostridia.Clostridiales.Dehalobacteriaceae.Dehalobacterium	3.36704
Bacteria.Firmicutes.Clostridia.Clostridiales.Lachnospiraceae.Coprococcus	3.50401
Bacteria.Firmicutes.Clostridia.Clostridiales.Lachnospiraceae.Dorea	2.39538
Bacteria.Firmicutes.Clostridia.Clostridiales.Peptostreptococcaceae	2.82419
Bacteria.Firmicutes.Clostridia.Clostridiales.Ruminococcaceae.Ruminococcus	3.84902
Bacteria.Firmicutes.Erysipelotrichi	3.88155
Bacteria.Firmicutes.Erysipelotrichi.Erysipelotrichales	3.88155
Bacteria.Firmicutes.Erysipelotrichi.Erysipelotrichales.Erysipelotrichaceae	3.88155
Bacteria.Proteobacteria	5.62234
Bacteria.Proteobacteria.Alphaproteobacteria	3.00311
Bacteria.Proteobacteria.Alphaproteobacteria.RF32	2.95547
Bacteria.Proteobacteria.Alphaproteobacteria.Rhizobiales	1.41765
Bacteria.Proteobacteria.Alphaproteobacteria.Rhizobiales.Hyphomicrobiaceae	1.11662
Bacteria.Proteobacteria.Alphaproteobacteria.Rhizobiales.Hyphomicrobiaceae.Devosia	1.11662
Bacteria.Proteobacteria.Alphaproteobacteria.Rhizobiales.Methylobacteriaceae	1.11662
Bacteria.Proteobacteria.Alphaproteobacteria.Rhizobiales.Phyllobacteriaceae	1.11662
Bacteria.Proteobacteria.Alphaproteobacteria.Rhizobiales.Rhizobiaceae	1.11662
Bacteria.Proteobacteria.Alphaproteobacteria.Rhizobiales.Rhizobiaceae.Rhizobium	1.11662
Bacteria.Proteobacteria.Betaproteobacteria	1.89477
Bacteria.Proteobacteria.Betaproteobacteria.Burkholderiales	1.89477
Bacteria.Proteobacteria.Betaproteobacteria.Burkholderiales.Alcaligenaceae	1.11662
Bacteria.Proteobacteria.Betaproteobacteria.Burkholderiales.Alcaligenaceae.Sutterella	1.11662
Bacteria.Proteobacteria.Betaproteobacteria.Burkholderiales.Comamonadaceae	1.71868
Bacteria.Proteobacteria.Betaproteobacteria.Burkholderiales.Comamonadaceae.Comamonas	1.11662
Bacteria.Proteobacteria.Betaproteobacteria.Burkholderiales.Comamonadaceae.Limnohabitans	1.11662
Bacteria.Proteobacteria.Betaproteobacteria.Burkholderiales.Oxalobacteraceae	1.41765
Bacteria.Proteobacteria.Betaproteobacteria.Burkholderiales.Oxalobacteraceae.Massilia	1.41765
Bacteria.Proteobacteria.Betaproteobacteria.Burkholderiales.Oxalobacteraceae.Massilia.alkalitolerans	1.41765
Bacteria.Proteobacteria.Betaproteobacteria.Rhodocyclales	1.11662
Bacteria.Proteobacteria.Betaproteobacteria.Rhodocyclales.Rhodocyclaceae	1.11662
Bacteria.Proteobacteria.Betaproteobacteria.Rhodocyclales.Rhodocyclaceae.Dechloromonas	1.11662
Bacteria.Proteobacteria.Deltaproteobacteria	5.46481
Bacteria.Proteobacteria.Deltaproteobacteria.Desulfovibrionales	5.46481
Bacteria.Proteobacteria.Deltaproteobacteria.Desulfovibrionales.Desulfovibrionaceae	5.46481
Bacteria.Proteobacteria.Deltaproteobacteria.Desulfovibrionales.Desulfovibrionaceae.Desulfovibrio.C21_c20	2.01971
Bacteria.Proteobacteria.Epsilonproteobacteria.Campylobacterales.Helicobacteraceae.Helicobacter	1.11662
Bacteria.Proteobacteria.Gammaproteobacteria	3.74705
Bacteria.Proteobacteria.Gammaproteobacteria.Enterobacteriales	2.41765
Bacteria.Proteobacteria.Gammaproteobacteria.Enterobacteriales.Enterobacteriaceae	2.41765
Bacteria.Proteobacteria.Gammaproteobacteria.Enterobacteriales.Enterobacteriaceae.Erwinia	2.26275
Bacteria.Proteobacteria.Gammaproteobacteria.Enterobacteriales.Enterobacteriaceae.Erwinia.dispersa	2.26275
Bacteria.Proteobacteria.Gammaproteobacteria.Enterobacteriales.Enterobacteriaceae.Klebsiella	1.11662
Bacteria.Proteobacteria.Gammaproteobacteria.Oceanospirillales	3.71977
Bacteria.Proteobacteria.Gammaproteobacteria.Oceanospirillales.Halomonadaceae	3.71977
Bacteria.Proteobacteria.Gammaproteobacteria.Oceanospirillales.Halomonadaceae.Halomonas	3.71977
Bacteria.Proteobacteria.Gammaproteobacteria.Pasteurellales	1.11662
Bacteria.Proteobacteria.Gammaproteobacteria.Pasteurellales.Pasteurellaceae	1.11662
Bacteria.Proteobacteria.Gammaproteobacteria.Pasteurellales.Pasteurellaceae.Aggregatibacter	1.11662
Bacteria.Proteobacteria.Gammaproteobacteria.Pasteurellales.Pasteurellaceae.Aggregatibacter.pneumotropica	1.11662
Bacteria.Proteobacteria.Gammaproteobacteria.Pseudomonadales	1.81559
Bacteria.Proteobacteria.Gammaproteobacteria.Pseudomonadales.Moraxellaceae	1.71868
Bacteria.Proteobacteria.Gammaproteobacteria.Pseudomonadales.Moraxellaceae.Acinetobacter	1.71868
Bacteria.Proteobacteria.Gammaproteobacteria.Pseudomonadales.Moraxellaceae.Acinetobacter.rhizosphaerae	1.59374
Bacteria.Proteobacteria.Gammaproteobacteria.Pseudomonadales.Pseudomonadaceae	1.11662
Bacteria.Proteobacteria.Gammaproteobacteria.Xanthomonadales	1.11662
Bacteria.Proteobacteria.Gammaproteobacteria.Xanthomonadales.Xanthomonadaceae	1.11662
Bacteria.Proteobacteria.Gammaproteobacteria.Xanthomonadales.Xanthomonadaceae.Stenotrophomonas	1.11662
Bacteria.Tenericutes	2.63514
Bacteria.Tenericutes.Mollicutes	2.63514
Bacteria.Tenericutes.Mollicutes.Anaeroplasmatales	1.59374
Bacteria.Tenericutes.Mollicutes.Anaeroplasmatales.Anaeroplasmataceae	1.59374
Bacteria.Tenericutes.Mollicutes.Anaeroplasmatales.Anaeroplasmataceae.Anaeroplasma	1.59374
Bacteria.Tenericutes.Mollicutes.RF39	2.63514
Bacteria.TM7	1.11662
Bacteria.TM7.TM7_3	1.11662
Bacteria.TM7.TM7_3.CW040	1.11662
Bacteria.TM7.TM7_3.CW040.F16	1.11662
Bacteria.Verrucomicrobia	3.97756
Bacteria.Verrucomicrobia.Verrucomicrobiae	3.97756
Bacteria.Verrucomicrobia.Verrucomicrobiae.Verrucomicrobiales	3.97756
Bacteria.Verrucomicrobia.Verrucomicrobiae.Verrucomicrobiales.Verrucomicrobiaceae	3.97756
Unclassified	3.21699
