# Supplementary material for: Bile acid is a significant host factor shaping the gut microbiome of diet-induced obese mice
Source: BMC Biol. 2017 Dec 14;15:120. doi: 10.1186/s12915-017-0462-7 (PMC5731064; doi:10.1186/s12915-017-0462-7)
Supplement: Supplementary file 10 — Correlation of bile acids and microbiota in control and HFD groups. (XLSX 21 kb) [file 12915_2017_462_MOESM10_ESM.xlsx]

## Sheet: TableS7
TableS7. Correlation of bile acids and microbiota in control and HFD groups
Spearman's corrolation across control and HFD groups
		CA	CDCA	ACA	UDCA	DCA	TDCA	LCA	TCA	GCA	βMCA	7-ketoLCA	TωMCA	TCDCA	αMCA	7-ketoDCA	HCA	12-ketoLCA	ωMCA	GUDCA	GDCA	THDCA	muroCA	HDCA	dehydroLCA	3-ketoCA	apoCA	TβMCA	norDCA	TαMCA	TUDCA	GLCA	alloLCA	6,7-diketoLCA	isoLCA	UCA	βCA	βUDCA	12-ketoCDCA	6-ketoLCA	7,12-diketoLCA	TLCA	GCDCA
[Ruminococcus] gnavus	r	0.393939	0.527273	0.369697	0.418182	0.6	0.672727	0.757576	0.612121	0.393939	0.224242	0.333333	0.384153	0.310032	0.115152	-0.00606061	-0.0424242	0.139394	0.0909091	-0.127273	0.333333	0.187879	-0.2	0.248485	0.236364	0.224242	0.587879	0.733333	0.612121	0.357576	0.466667	0.272727	0.2	0.212121	0.272727	-0.247078	-0.517935	-0.357576	-0.539394	-0.672727	-0.345455	-0.168832	-0.163636
Blautia spp.	r	0.271652	0.50626	0.654433	0.623564	0.283999	0.185217	0.395129	0.0185217	0.524781	0.228434	0.216086	0.360276	-0.0433488	-0.487738	-0.358086	-0.129652	-0.104956	0.0061739	0.265478	0.209913	0.25313	0.308695	0.524781	-0.203739	-0.333391	-0.129652	-0.370434	0.0555651	0.191391	-0.0246956	-0.351912	-0.123478	0.0802607	0.0864346	0.119395	-0.113538	-0.537129	-0.642085	-0.104956	0.339564	-0.522335	-0.339564
Oscillospira spp.	r	0.684848	0.442424	0.393939	0.369697	0.466667	0.430303	0.612121	0.612121	0.733333	0.587879	0.636364	0.62806	0.528878	0.139394	0.393939	0.369697	0.50303	0.163636	0.418182	0.236364	0.139394	0.212121	-0.0181818	0.357576	0.284848	0.454545	0.236364	0.175758	0.636364	0.636364	0.0909091	-0.030303	0.0787879	-0.0181818	-0.120371	-0.662171	-0.612121	-0.29697	-0.151515	-0.224242	-0.150073	-0.321212
Allobaculum spp.	r	-0.139394	0.127273	-0.00606061	0.139394	0.10303	0.187879	0.369697	0.163636	0.00606061	-0.260606	-0.163636	-0.036586	0.0303953	-0.224242	-0.381818	-0.00606061	0.187879	-0.381818	-0.151515	0.127273	-0.272727	-0.636364	0.0909091	0.454545	0.0545455	0.248485	0.381818	0.333333	0.0666667	0.187879	0.212121	0.2	0.406061	0.406061	0.196395	-0.0196684	-0.345455	-0.454545	-0.357576	-0.309091	-0.22511	-0.369697
Bilophila spp.	r	0.328269	0.613985	0.729487	0.802435	0.680854	0.638301	0.528878	0.57751	0.44985	0.595747	0.498483	0.746181	0.45122	0.206688	0.12766	-0.0121581	0.206688	0.699091	0.802435	0.851068	0.607906	0.547115	0.70517	-0.273557	-0.528878	0	0.285716	0.0729487	0.291795	0.103344	0.328269	0.340427	0.510641	0.25532	-0.718072	-0.703643	-0.291795	-0.279637	-0.413376	0.297874	0.0595848	-0.103344
Desulfovibrio spp.	r	0.0729487	0.0607906	0.00607906	0.0364743	0.170214	0	-0.0486324	-0.0729487	0.00607906	0.273557	0.273557	0.321102	0.439024	0.559273	0.328269	0.291795	0.498483	0.504562	0.468087	0.370822	-0.0790277	0.328269	0.145897	-0.0851068	-0.224925	0.334348	0.218846	-0.0364743	-0.352585	-0.133739	0.316111	0.164134	0.547115	-0.0303953	-0.438469	-0.256468	0.297874	0.431613	0.158055	0.200609	0.348101	0.243162
[Prevotella] spp.	r	-0.636364	-0.490909	-0.50303	-0.333333	-0.490909	-0.333333	-0.224242	-0.115152	-0.587879	-0.636364	-0.781818	-0.621963	-0.480245	-0.527273	-0.684848	-0.139394	-0.0666667	-0.612121	-0.430303	-0.151515	-0.284848	-0.624242	-0.430303	0.369697	-0.0787879	-0.345455	-0.0424242	0.151515	-0.139394	-0.236364	0.272727	0.163636	-0.115152	0.175758	0.462479	0.491711	-0.0666667	-0.127273	0.0424242	-0.248485	-0.137567	-0.454545
Bacteroides spp.	r	-0.684848	-0.454545	-0.393939	-0.260606	-0.612121	-0.515152	-0.575758	-0.624242	-0.563636	-0.757576	-0.709091	-0.719526	-0.887542	-0.515152	-0.6	-0.50303	-0.709091	-0.393939	-0.406061	-0.260606	-0.187879	-0.2	-0.139394	-0.406061	-0.418182	-0.660606	-0.539394	-0.212121	-0.660606	-0.442424	-0.212121	-0.127273	-0.406061	0.0787879	0.405461	0.740844	0.248485	0.0181818	0.030303	0.50303	-0.118808	0.236364
Parabacteroides spp.	r	-0.747724	-0.547115	-0.38906	-0.303953	-0.674775	-0.729487	-0.57751	-0.759882	-0.632222	-0.662617	-0.778119	-0.657495	-0.597561	-0.656538	-0.765961	-0.0486324	-0.109423	-0.528878	-0.182372	-0.224925	-0.401218	-0.297874	-0.109423	0.0303953	-0.425534	-0.620064	-0.680854	-0.303953	-0.565352	-0.790277	-0.109423	0.0668696	0.109423	0.109423	0.581448	0.822013	0.212767	0.109423	0.565352	0.212767	-0.272836	-0.340427
Akkermansia muciniphila	r	-0.103344	-0.510641	-0.583589	-0.553194	-0.498483	-0.480245	-0.376901	-0.164134	-0.224925	-0.206688	-0.279637	-0.382265	-0.292683	-0.0547115	0.0121581	0.103344	0.0668696	-0.237083	-0.303953	-0.358664	-0.261399	0.0547115	-0.857147	0.139818	0.206688	-0.0121581	-0.231004	0.0547115	-0.200609	0.0547115	0.0851068	-0.25532	-0.632222	-0.38906	0.349504	0.263044	0.0668696	0.328269	0.346506	-0.00607906	0.0784011	0.0182372
[Ruminococcus] gnavus	p	0.129999	0.058654	0.146525	0.114556	0.033344	0.0165206	0.00557172	0.0299861	0.129999	0.2667	0.173297	0.136541	0.19166	0.37571	0.493371	0.453682	0.350466	0.401386	0.363029	0.173297	0.301609	0.289792	0.244388	0.255443	0.2667	0.0369389	0.0079003	0.0299861	0.155188	0.0869693	0.222919	0.289792	0.278153	0.222919	0.24566	0.0625764	0.155188	0.0537966	0.0165206	0.164113	0.320514	0.325739
Blautia spp.	p	0.223853	0.0677044	0.0200293	0.027028	0.21324	0.304227	0.129215	0.479749	0.0596851	0.262785	0.274385	0.153235	0.452676	0.0763538	0.154818	0.360553	0.38646	0.493248	0.229248	0.28026	0.240207	0.192741	0.0596851	0.286183	0.173253	0.360553	0.146007	0.439413	0.298167	0.473006	0.159326	0.366986	0.412778	0.406165	0.371258	0.377406	0.0546842	0.0226614	0.38646	0.168544	0.0607084	0.168544
Oscillospira spp.	p	0.0144414	0.100211	0.129999	0.146525	0.0869693	0.107246	0.0299861	0.0299861	0.0079003	0.0369389	0.0239559	0.0259206	0.0579957	0.350466	0.129999	0.146525	0.0691668	0.325739	0.114556	0.255443	0.350466	0.278153	0.48012	0.155188	0.212519	0.0934524	0.255443	0.313594	0.0239559	0.0239559	0.401386	0.466886	0.414359	0.48012	0.370235	0.0184895	0.0299861	0.202351	0.338033	0.2667	0.339504	0.182734
Allobaculum spp.	p	0.350466	0.363029	0.493371	0.350466	0.388499	0.301609	0.146525	0.325739	0.493371	0.233545	0.325739	0.460038	0.466786	0.2667	0.138128	0.493371	0.301609	0.138128	0.338033	0.363029	0.222919	0.0239559	0.401386	0.0934524	0.440518	0.244388	0.138128	0.173297	0.427407	0.301609	0.278153	0.289792	0.122141	0.122141	0.293288	0.478496	0.164113	0.0934524	0.155188	0.192421	0.265888	0.146525
Bilophila spp.	p	0.177209	0.0294905	0.00832344	0.00260573	0.0151056	0.0235122	0.0579957	0.0402063	0.0960378	0.0345779	0.071259	0.00659565	0.0952795	0.283348	0.362625	0.486704	0.283348	0.0122355	0.00260573	0.000895565	0.0311274	0.050839	0.0113689	0.2222	0.0579957	0.5	0.211784	0.420636	0.206663	0.388167	0.177209	0.167891	0.065751	0.238247	0.00967145	0.0115825	0.206663	0.216963	0.117531	0.201602	0.43506	0.388167
Desulfovibrio spp.	p	0.420636	0.433755	0.493351	0.460159	0.31913	0.5	0.446934	0.420636	0.493351	0.2222	0.2222	0.182821	0.102157	0.0463944	0.177209	0.206663	0.071259	0.068471	0.0862275	0.145734	0.414101	0.177209	0.343778	0.407586	0.266061	0.172518	0.271775	0.460159	0.158831	0.356311	0.186781	0.325237	0.050839	0.466786	0.102477	0.237222	0.201602	0.106473	0.331381	0.289203	0.162142	0.249217
[Prevotella] spp.	p	0.0239559	0.0748278	0.0691668	0.173297	0.0748278	0.173297	0.2667	0.37571	0.0369389	0.0239559	0.0037735	0.0274297	0.0800335	0.058654	0.0144414	0.350466	0.427407	0.0299861	0.107246	0.338033	0.212519	0.0268589	0.107246	0.146525	0.414359	0.164113	0.453682	0.338033	0.350466	0.255443	0.222919	0.325739	0.37571	0.313594	0.0891777	0.074445	0.427407	0.363029	0.453682	0.244388	0.352351	0.0934524
Bacteroides spp.	p	0.0144414	0.0934524	0.129999	0.233545	0.0299861	0.0637764	0.0407764	0.0268589	0.044862	0.00557172	0.010833	0.00949195	0.000304833	0.0637764	0.033344	0.0691668	0.010833	0.129999	0.122141	0.233545	0.301609	0.289792	0.350466	0.122141	0.114556	0.0187942	0.0537966	0.278153	0.0187942	0.100211	0.278153	0.363029	0.122141	0.414359	0.122523	0.00711767	0.244388	0.48012	0.466886	0.0691668	0.371872	0.255443
Parabacteroides spp.	p	0.00644987	0.050839	0.133239	0.196601	0.0161559	0.00832344	0.0402063	0.005379	0.024923	0.0184032	0.00401657	0.01941	0.0340481	0.0196022	0.00489352	0.446934	0.381741	0.0579957	0.307034	0.266061	0.125248	0.201602	0.381741	0.466786	0.11009	0.0279113	0.0151056	0.196601	0.0442684	0.00325711	0.381741	0.427188	0.381741	0.381741	0.0389443	0.00176035	0.277538	0.381741	0.0442684	0.277538	0.222825	0.167891
Akkermansia muciniphila	p	0.388167	0.065751	0.0382689	0.0485844	0.071259	0.0800335	0.141502	0.325237	0.266061	0.283348	0.216963	0.137823	0.20592	0.440338	0.486704	0.388167	0.427188	0.254781	0.196601	0.154399	0.232842	0.440338	0.00076392	0.350028	0.283348	0.486704	0.260396	0.440338	0.289203	0.440338	0.407586	0.238247	0.024923	0.133239	0.161103	0.23139	0.427188	0.177209	0.163329	0.493351	0.414774	0.48006
