# Supplementary material for: Bile acid is a significant host factor shaping the gut microbiome of diet-induced obese mice
Source: BMC Biol. 2017 Dec 14;15:120. doi: 10.1186/s12915-017-0462-7 (PMC5731064; doi:10.1186/s12915-017-0462-7)
Supplement: Supplementary file 12 — Time dependent alteration of bile acids and microbes in control and HFD groups. (XLSX 33 kb) [file 12915_2017_462_MOESM12_ESM.xlsx]

## Sheet: TableS8
TableS8. Time dependent alteration of bile acids and microbes in control and HFD groups
			Fold Change (HFD/Control)									P Value (Control vs HFD)
			D0	D0.5	D1	D2	D3	D6	D10	D28	D56	D0	D0.5	D1	D2	D3	D6	D10	D28	D56
Gut Microbes	k__Bacteria;p__Firmicutes;c__Clostridia;o__Clostridiales;f__Ruminococcaceae;g__Oscillospira;s__	Oscillospira spp.	0.983032	1.72684	3.08319	1.9622	5.38512	2.29209	1.05378	1.32503	2.04478	0.966812	0.111805	0.000346403	0.0036613	0.00547662	0.000972134	0.876864	0.205305	0.133673
	k__Bacteria;p__Firmicutes;c__Clostridia;o__Clostridiales;f__Lachnospiraceae;g__Blautia;s__	Blautia spp.	0	2.75	C-H+	3.4	27.2	17	1.14286	1.28571	4.42857	0.346594	0.195016	0.000740884	0.133034	0.000126136	0.000386102	0.822577	0.619544	0.0119462
	k__Bacteria;p__Firmicutes;c__Clostridia;o__Clostridiales;f__Ruminococcaceae;g__Ruminococcus;s__	Ruminococcus spp.	1.02232	1.06723	1.88871	1.92892	3.79592	3.31481	1.00543	1.0163	2.76699	0.950635	0.786492	0.00501478	0.0649488	0.00316765	0.00147037	0.984552	0.965005	0.00268003
	k__Bacteria;p__Proteobacteria;c__Deltaproteobacteria;o__Desulfovibrionales;f__Desulfovibrionaceae;g__Bilophila;s__	Bilophila spp.	0.9	1.27586	2.29167	1.61364	3.6	3.7037	1.38095	2.33333	3.125	0.856076	0.531949	0.0109724	0.335561	0.0339011	0.00365591	0.52091	0.212092	0.13811
	k__Bacteria;p__Bacteroidetes;c__Bacteroidia;o__Bacteroidales;f__Bacteroidaceae;g__Bacteroides;s__	Bacteroides spp.	1.01381	0.202572	0.834892	5.60457	8.27669	2.21703	11.3217	0.504673	6.15584	0.988275	0.375362	0.816807	7.11248e-05	0.102878	0.27617	0.144841	0.370792	0.0329302
	k__Bacteria;p__Firmicutes;c__Erysipelotrichi;o__Erysipelotrichales;f__Erysipelotrichaceae;g__Allobaculum;s__	Allobaculum spp.	1.00223	0.471464	0.380781	0.056626	0.0663463	0.391635	1.04417	0.635135	0.0312026	0.993719	0.313602	0.12258	0.000405192	0.000305732	0.0452052	0.925608	0.11526	0.000187714
	k__Bacteria;p__Proteobacteria;c__Deltaproteobacteria;o__Desulfovibrionales;f__Desulfovibrionaceae;g__Desulfovibrio;s__	Desulfovibrio spp.	0.991237	3.19682	0.719697	0.514184	3.17685	1.06006	1.08017	0.035744	0.731664	0.964854	0.0845739	0.507554	0.00177109	0.167336	0.825151	0.883526	0.019283	0.234835
	k__Bacteria;p__Bacteroidetes;c__Bacteroidia;o__Bacteroidales;f__[Odoribacteraceae];g__Odoribacter;s__	Odoribacter spp.	C-H-	0.147059	3.47222	41.6364	4.8	1.57143	1.33333	C-H-	C-H-	C-H-	0.0839272	0.183665	0.0160065	0.155759	0.397204	0.666581	C-H-	C-H-
	k__Bacteria;p__Bacteroidetes;c__Bacteroidia;o__Bacteroidales;f__Porphyromonadaceae;g__Parabacteroides;s__	Parabacteroides spp.	0.9141	0.643154	0.875576	5.7809	4.20984	2.86486	3.11765	1.1125	3.7	0.921928	0.617799	0.716064	0.0362391	0.114485	0.203827	0.202404	0.854273	0.00418013
	k__Bacteria;p__Verrucomicrobia;c__Verrucomicrobiae;o__Verrucomicrobiales;f__Verrucomicrobiaceae;g__Akkermansia;s__muciniphila	Akkermansia muciniphila	0.967239	0.809524	0.504032	0.424242	0.676923	17.1538	0.00474547	4.86687	2.05795	0.961071	0.706459	0.381231	0.0429529	0.531268	0.0553531	0.267553	0.0528346	0.347276
	k__Bacteria;p__Bacteroidetes;c__Bacteroidia;o__Bacteroidales;f__Bacteroidaceae;g__Bacteroides;s__acidifaciens	Bacteroides acidifaciens	1.22222	0.7	1.375	3.66667	13.6	6.4	1.91667	1.75	3	0.64063	0.607511	0.664658	0.0467629	0.0194508	0.0885529	0.380547	0.544737	0.241504
	k__Bacteria;p__Proteobacteria;c__Gammaproteobacteria;o__Oceanospirillales;f__Halomonadaceae;g__Halomonas;s__	Halomonas spp.	4	0	0	7.4	44	66	34	0.692946	0.657635	0.4876	0.346594	0.407084	0.0868479	0.0109774	0.00264908	1.11543e-06	0.239135	0.534408
	k__Bacteria;p__Firmicutes;c__Clostridia;o__Clostridiales;f__Christensenellaceae;g__Christensenella;s__	Christensenella spp.	1	0	0.625	3	0	0.333333	0.153846	C-H-	C-H-	1	0.0728844	0.75939	0.397204	0.0146472	0.241504	0.0509729	C-H-	C-H-
	k__Bacteria;p__Firmicutes;c__Clostridia;o__Clostridiales;f__Lachnospiraceae;g__Coprococcus;s__	Coprococcus spp.	1.02564	1.52174	3.69718	1.2948	19.827	3.5	0.965753	1.49541	3.10744	0.960654	0.21174	0.232384	0.43706	0.0148256	0.0507029	0.932026	0.23372	0.0164123
	k__Bacteria;p__Firmicutes;c__Bacilli;o__Lactobacillales;f__Streptococcaceae;g__Streptococcus;s__	Streptococcus spp.	0.933333	2.5625	0.277778	3.66667	0.0533333	0.857143	1.32353	0.913043	0.145833	0.832723	0.259587	0.441912	0.441262	0.0407034	0.598827	0.745425	0.872206	0.0946613
	k__Bacteria;p__Bacteroidetes;c__Bacteroidia;o__Bacteroidales;f__Bacteroidaceae;g__Bacteroides;s__ovatus	Bacteroides ovatus	1.03188	0.584559	0.653974	2.69168	5.35579	2.56957	0.920074	1.58776	3.87671	0.96177	0.329168	0.43861	0.0988258	0.0443343	0.153863	0.868691	0.172467	0.0024451
	k__Bacteria;p__Bacteroidetes;c__Bacteroidia;o__Bacteroidales;f__Rikenellaceae;g__AF12;s__	AF12 spp.	1.01437	0.333333	1.58654	43.25	12.2667	1	2.86667	1.9	0.5	0.988541	0.119836	0.680301	0.266605	0.0451843	1	0.357918	0.385184	0.420806
	k__Bacteria;p__Firmicutes;c__Clostridia;o__Clostridiales;f__Lachnospiraceae;g__[Ruminococcus];s__gnavus	[Ruminococcus] gnavus	0.92381	2.55442	1.4083	1.18533	7.69167	4.16993	1.90871	0.696237	2.1164	0.79691	0.0850359	0.236406	0.540766	0.0467006	0.00232315	0.0146848	0.256209	0.225802
	k__Bacteria;p__Firmicutes;c__Clostridia;o__Clostridiales;f__Dehalobacteriaceae;g__Dehalobacterium;s__	Dehalobacterium spp.	1.04082	3.12698	0.690789	1.05051	3.36744	3.62162	0.577381	1.00937	2.19512	0.93562	0.166484	0.292955	0.900201	0.0467186	0.000782027	0.327394	0.981667	0.0127496
	k__Bacteria;p__Firmicutes;c__Bacilli;o__Lactobacillales;f__Lactobacillaceae;g__Lactobacillus;s__	Lactobacillus spp.	1.00139	6.0943	0.575658	1.07855	0.0962249	1.64238	1.79193	1.47788	0.112263	0.997237	0.127864	0.534526	0.750884	0.0481738	0.029516	0.046234	0.556035	0.151851
	k__Bacteria;p__Deferribacteres;c__Deferribacteres;o__Deferribacterales;f__Deferribacteraceae;g__Mucispirillum;s__schaedleri	Mucispirillum schaedleri	1.5	0.564054	0.791284	2.03867	5.73333	8.9375	7.73913	1	2.5	0.620971	0.381362	0.60264	0.276493	0.0496986	0.0787453	0.16368	1	0.346594
	k__Bacteria;p__Firmicutes;c__Clostridia;o__Clostridiales;f__Lachnospiraceae;g__Dorea;s__	Dorea spp.	0.785714	5.55556	0.375	1.4	C-H+	6.75	6	2.875	2.28333	0.411694	0.139911	0.0995592	0.571623	0.122853	0.00175545	0.171498	0.150165	0.114605
	k__Bacteria;p__Firmicutes;c__Bacilli;o__Turicibacterales;f__Turicibacteraceae;g__Turicibacter;s__	Turicibacter spp.	C-H+	C-H+	1.25	C-H+	C-H+	C-H+	C-H+	0.28125	1.66667	0.346594	0.346594	0.878617	C-H-	0.0675833	0.00394977	0.346594	0.229452	0.635687
	k__Bacteria;p__Proteobacteria;c__Gammaproteobacteria;o__Enterobacteriales;f__Enterobacteriaceae;g__Erwinia;s__dispersa	Erwinia dispersa	2	C-H+	0.375	C-H+	1.2	C-H+	10	0.5	0.25	0.666581	0.0527702	0.612949	0.14466	0.797972	0.00454422	0.000721471	0.216547	0.358897
	k__Bacteria;p__Bacteroidetes;c__Bacteroidia;o__Bacteroidales;f__Prevotellaceae;g__Prevotella;s__	Prevotella spp.	1.03866	0.388235	0.0459921	1.81443	0.0164038	0.29	0.392857	0.714286	5	0.875517	0.0994569	0.372683	0.275106	0.148344	0.00594583	0.0723218	0.523742	0.262255
	k__Bacteria;p__Proteobacteria;c__Deltaproteobacteria;o__Desulfovibrionales;f__Desulfovibrionaceae;g__Desulfovibrio;s__C21_c20	Desulfovibrio C21_c20	1.04407	0.352518	0.240385	0.590909	0.782418	0.253968	0.434211	8.9375	0	0.927059	0.382832	0.0763307	0.191909	0.638918	0.0352338	0.0980715	0.000153735	0.298525
	k__Bacteria;p__Bacteroidetes;c__Bacteroidia;o__Bacteroidales;f__[Paraprevotellaceae];g__[Prevotella];s__	[Prevotella] spp.	1.12102	0.18534	0.537336	1.06477	0.242059	0.176592	0.7853	3.31768	0.220896	0.879171	0.107906	0.550976	0.921875	0.205492	0.0379185	0.771319	0.0260397	0.150269
	k__Bacteria;p__Actinobacteria;c__Actinobacteria;o__Actinomycetales;f__Nocardiaceae;g__Rhodococcus;s__	Rhodococcus spp.	0.990196	4.25	0.274281	2	0.0382775	0.5	0.488889	1.14286	0.483871	0.942809	0.126774	0.522664	0.190534	0.128967	0.0405803	0.355815	0.613668	0.297314
	k__Bacteria;p__Bacteroidetes;c__Bacteroidia;o__Bacteroidales;f__[Paraprevotellaceae];g__Paraprevotella;s__	Paraprevotella spp.	1.04358	0.226415	2.91667	8.69048	2.81455	1.625	0.281538	2.86207	1.07692	0.929201	0.0534009	0.108312	0.112699	0.109233	0.26369	0.0132109	0.0425787	0.881887
	k__Bacteria;p__Bacteroidetes;c__Bacteroidia;o__Bacteroidales;f__Rikenellaceae;g__Rikenella;s__	Rikenella spp.	1.5	1	0.138889	7	13.6	C-H+	3.33333	C-H+	0	0.64063	1	0.458736	0.38483	0.109498	0.346594	0.378962	0.0460249	0.346594
	k__Bacteria;p__Actinobacteria;c__Coriobacteriia;o__Coriobacteriales;f__Coriobacteriaceae;g__Adlercreutzia;s__	Adlercreutzia spp.	1.18519	3.46667	0.357143	1.8	0.288889	1.33333	0.31068	0.0127451	0.152542	0.497086	0.197058	0.525276	0.599387	0.383481	0.346594	0.173279	0.0382455	0.0311313
	k__Bacteria;p__Proteobacteria;c__Gammaproteobacteria;o__Pseudomonadales;f__Moraxellaceae;g__Acinetobacter;s__	Acinetobacter spp.	2	1.66667	0.113636	C-H+	0	0.333333	0	C-H-	1	0.216547	0.571623	0.411431	0.302244	0.194457	0.397204	0.172003	C-H-	1
	k__Bacteria;p__Firmicutes;c__Clostridia;o__Clostridiales;f__Clostridiaceae;g__Candidatus Arthromitus;s__	Candidatus Arthromitus spp.	0.5	C+H-	0	C-H+	C-H-	C-H-	C-H-	0.333333	0.666667	0.666581	0.346594	0.193006	0.346594	C-H-	C-H-	0.141113	0.366978	0.696754
	7,12-diketoLCA	7,12-diketoLCA	1	0.428198	1.20297	0.0703384	0	1.01942	4.1094	0.830503	3.3662	1	7.90863e-05	0.530429	0.0495626	7.21031e-05	0.950648	0.0203313	0.475524	0.000911232
Bile acids	HDCA	HDCA	1	3.32886	C-H+	C-H+	4.64964	5.92798	C-H+	0.715867	2.59969	1	0.000538822	C-H+	C-H+	1.33393e-10	7.09603e-05	0.000182837	0.338712	0.0127866
	TCDCA	TCDCA	1	1.61726	1.50777	1.03148	1.12384	0.743675	0.870167	1.02529	1.05272	1	0.000612421	0.0608606	0.646781	0.266692	0.111304	0.23893	0.963433	0.942514
	6-ketoLCA	6-ketoLCA	1	0.375299	0.404913	0.230861	0.235121	0.282033	0.968809	0.810441	0.883439	1	0.00178581	0.0265044	0.00309893	0.000216105	0.00055937	0.899939	0.453722	0.653342
	TLCA	TLCA	1	0	1.56398	0.889361	1.31792	0.664047	0.374896	0.290993	1.40753	1	0.00265971	0.168469	0.193535	0.0201809	0.0729009	0.000237291	0.300781	0.513835
	CA	CA	1	5.57767	7.36749	1.69829	6.47569	2.02713	7.88135	0.575833	1.75873	1	0.0115178	0.245107	0.561615	0.167483	0.275237	0.15949	0.450295	0.473812
	CDCA	CDCA	1	3.52136	4.16415	1.44812	4.20197	2.75961	1.21128	0.904681	5.90234	1	0.0128314	0.0662467	0.434013	0.0164879	0.0004105	0.367942	0.802542	1.41428e-05
	UCA	UCA	1	0.29795	0.783208	0.408883	1.75334	1.26935	4.01114	1.08468	0.993413	1	0.017866	0.785889	0.0217379	0.12679	0.640463	0.0951247	0.830301	0.987779
	12-ketoCDCA	12-ketoCDCA	1	0.159895	0.119006	0.5287	0.134851	1.18453	0.615085	C-H-	C-H-	1	0.0203982	0.00656467	0.00459385	7.93954e-07	0.773521	0.250881	C-H-	C-H-
	TβMCA	TβMCA	1	2.98022	2.21091	1.96867	1.67817	0.517866	5.46038	0.766135	1.47753	1	0.0316429	0.375795	0.423103	0.490966	0.564181	0.188216	0.756151	0.461512
	alloLCA	alloLCA	1	0.363987	0.777479	0.675804	0.664443	1.80829	0.390731	0.813219	2.11347	1	0.0423205	0.548975	0.0748252	0.253719	0.136927	0.0395206	0.666245	0.0521418
	TαMCA	TαMCA	1	9.27618	2.84196	2.89625	5.4204	1.48839	4.42232	1.10392	1.49687	1	0.0426989	0.0639615	0.0370005	0.0197119	0.162997	0.178223	0.815248	0.335242
	12-ketoLCA	12-ketoLCA	1	0.648345	0.518885	0.265593	0.642478	1.30795	0.962796	1.15256	1.64327	1	0.0478984	0.0376088	0.00148554	0.194103	0.611406	0.844555	0.68445	0.14528
	DCA	DCA	1	3.07319	3.06764	1.99472	4.80052	2.82526	3.51013	1.27138	3.06795	1	0.0494468	0.046811	0.15026	0.00272934	0.0748565	0.0165485	0.508715	0.00503165
	TCA	TCA	1	9.6684	4.81715	4.77191	4.54452	1.71091	2.12371	0.795101	1.31424	1	0.0498797	0.017718	0.0239354	0.0168191	0.151552	0.261736	0.468916	0.655536
	6,7-diketoLCA	6,7-diketoLCA	1	0.918648	0.316007	1.10149	0.873313	2.21592	0.84733	C-H-	C-H-	1	0.503402	2.11142e-06	0.663199	0.342379	0.0892397	0.579543	C-H-	C-H-
	dehydroLCA	dehydroLCA	1	0.478038	0.355154	0.26326	0.174914	0.528078	0.471675	0.936365	0.778368	1	0.118361	0.00395011	0.0215883	0.00203271	0.0595468	0.0522524	0.887837	0.530989
	LCA	LCA	1	1.38477	1.80025	1.19798	2.50574	2.84691	1.07007	0.948661	2.43749	1	0.10571	0.0120876	0.354188	0.0254656	0.00518034	0.729302	0.914601	0.00261653
	GCDCA	GCDCA	1	1.19779	1.36001	0.721428	0.914108	2.06397	1.4231	1.16858	2.37274	1	0.49985	0.018781	0.184177	0.162224	0.140949	0.0101599	0.690199	0.137078
	7-ketoLCA	7-ketoLCA	1	0.977262	0.0123821	0.22799	0.647993	0.397196	0.696775	0.426283	1.36708	1	0.972233	0.0190044	0.142196	0.38701	0.339845	0.304931	0.0458279	0.373664
	TDCA	TDCA	1	1.32805	4.30268	3.98905	4.62894	2.70524	1.61222	1.7922	1.43124	1	0.510676	0.0198539	0.0218415	0.00337858	0.0262994	0.454681	0.324657	0.529617
	GDCA	GDCA	1	0.813881	2.69552	0.932481	2.97361	2.1434	1.60639	1.12177	2.27136	1	0.668803	0.0217018	0.776924	0.00416364	0.0624549	0.179991	0.737043	0.0176101
	βCA	βCA	1	0.565271	4.36115	0.639483	2.44944	1.38692	0.538936	C-H-	C-H-	1	0.524905	0.0222661	0.615045	0.272255	0.459901	0.384365	C-H-	C-H-
	GCA	GCA	1	1.00993	10.585	0.919815	1.21933	4.18201	20.1768	0.625365	0.977499	1	0.987108	0.0361408	0.918566	0.313302	0.0447757	0.164935	0.368712	0.976985
	THDCA	THDCA	1	1.60456	1.35925	1.21388	1.41892	1.3007	1.76824	0.43998	1.00687	1	0.206262	0.0428291	0.178858	0.0579492	0.335199	0.0279502	0.216203	0.992656
	TUDCA	TUDCA	1	2.4656	2.09467	1.74042	4.5622	1.39915	2.56565	0.708275	1.03706	1	0.0590903	0.0491929	0.201172	0.0219115	0.429434	0.0477078	0.449924	0.950685
	norDCA	norDCA	1	0.629879	0.887888	0.405626	2.19462	0.214742	5.46815	1.36197	2.98995	1	0.253945	0.368678	0.000265153	0.000312699	0.00118679	0.000170788	0.146655	0.000130894
	apoCA	apoCA	1	0.66804	0.754351	0.422136	1.0124	0.7842	1.093	1.1164	3.11577	1	0.0642712	0.203519	0.0102485	0.959117	0.273639	0.646408	0.624202	4.0609e-05
	3-ketoCA	3-ketoCA	1	0.695833	1.66145	0.177335	0.733266	1.09456	4.52243	C-H-	C-H-	1	0.297265	0.55603	0.0443672	0.659553	0.862755	0.138645	C-H-	C-H-
	7-ketoDCA	7-ketoDCA	1	0.575143	0.837241	0.150526	0.828208	2.08589	3.42892	0.801075	1.8601	1	0.159825	0.791656	0.0494098	0.614517	0.200591	0.128249	0.641696	0.285764
	UDCA	UDCA	1	1.45395	2.19215	0.887769	5.50955	6.14975	2.11709	0.610346	1.70558	1	0.351047	0.125224	0.771078	0.0014942	0.0810036	0.0121655	0.233058	0.159088
	αMCA	αMCA	1	1.37795	2.43564	0.794273	5.26528	6.64982	2.94235	0.577231	2.61753	1	0.714914	0.334386	0.726276	0.00310732	0.0663784	0.121853	0.189813	0.0114783
	βMCA	βMCA	1	1.15236	2.05001	0.858535	3.87149	3.04647	5.03813	1.08186	2.81454	1	0.757116	0.312067	0.696283	0.0144982	0.13932	0.0795529	0.826141	0.000909593
	muroCA	muroCA	1	1.42802	3.81612	2.35919	4.98676	1.27946	2.71125	0.430685	1.30636	1	0.592354	0.125876	0.230799	0.0174708	0.483818	0.130013	0.126471	0.517441
	HCA	HCA	1	0.829424	1.55442	0.721425	3.60775	2.60695	2.56362	0.55598	5.54484	1	0.457614	0.397455	0.581229	0.0188358	0.157235	0.194005	0.174745	0.00799688
	ωMCA	ωMCA	1	0.961733	1.41907	0.639692	1.99908	2.85366	1.73705	0.878505	3.68242	1	0.952237	0.573721	0.364782	0.0262923	0.0590336	0.126966	0.663745	0.000195749
	GUDCA	GUDCA	1	1.13242	0.99519	0.827335	1.22522	2.35523	3.59904	0.936491	3.06287	1	0.235985	0.977813	0.0856396	0.0291304	0.36634	0.0409822	0.808308	0.000217598
	ACA	ACA	1	1.03499	1.74586	2.44241	4.46572	3.89749	4.52616	0.792331	2.75201	1	0.935123	0.458154	0.213129	0.0460972	0.139078	0.218887	0.720739	0.126308
	TωMCA	TωMCA	1	1.14416	2.22476	1.20473	2.30545	7.58618	2.33025	0.972665	2.53022	1	0.798171	0.177386	0.759842	0.248711	0.026527	0.220376	0.948269	0.0654981
	isoLCA	isoLCA	1	0.782321	0.791497	0.798572	0.853436	2.23308	0.767388	0.797233	1.98947	1	0.489749	0.44943	0.387118	0.616452	0.0402517	0.149688	0.658596	0.0591067
	GLCA	GLCA	1	1.2432	1.49395	1.08374	1.63504	5.70955	1.28749	1.37815	1.33	1	0.239744	0.110051	0.689317	0.125442	0.0418489	0.297416	0.358988	0.360314
	βUDCA	βUDCA	1	1.07474	0.772792	0.584738	1.13166	1.11173	3.96462	0.999616	4.34531	1	0.805967	0.491231	0.313457	0.728089	0.835117	0.00877493	0.999275	0.00448352
