# Supplementary material for: Bile acid is a significant host factor shaping the gut microbiome of diet-induced obese mice
Source: BMC Biol. 2017 Dec 14;15:120. doi: 10.1186/s12915-017-0462-7 (PMC5731064; doi:10.1186/s12915-017-0462-7)
Supplement: Supplementary file 14 — Correlation of bile acids and microbiota in control and control + BA groups. (XLSX 22 kb) [file 12915_2017_462_MOESM14_ESM.xlsx]

## Sheet: TableS9
TableS9. Correlation of bile acids and microbiota in control and control+BA groups
Spearman's corrolation across control and control+BA groups
		CA	CDCA	UDCA	alloLCA	LCA	isoLCA	6,7-diketoLCA	DCA	GDCA	7,12-diketoLCA	ACA	TCA	GCA	norDCA	TCDCA	GLCA	HCA	HDCA	ωMCA	TLCA	TDCA	3-ketoCA	7-ketoDCA	7-ketoLCA	αMCA	TβMCA	βMCA	12-ketoLCA	muroCA	βUDCA	12-ketoCDCA	UCA	βCA	6-ketoLCA	TαMCA	apoCA	dehydroLCA	TUDCA	TωMCA	GUDCA	GCDCA	THDCA
[Ruminococcus] gnavus	r	0.314024	-0.0607906	-0.0668696	-0.0364743	0.498483	0.0729487	0.474166	0.534957	0.443771	0.267478	0.358664	0.283537	0.589668	0.668696	0.70122	0.352585	0.406171	0.567073	0.0607906	0.100679	0.231004	0.145897	-0.224925	0.158055	-0.44985	-0.38906	-0.474166	-0.364743	-0.765961	-0.498483	-0.571431	-0.540165	-0.517257	-0.735566	-0.536585	-0.358664	-0.206688	-0.218846	-0.137615	-0.346506	-0.455929	-0.417683
Blautia spp.	r	0.194543	-0.323254	-0.226278	-0.258603	0.0969762	-0.0646508	-0.0646508	0.290929	0.0323254	0.161627	0.42023	0.162119	0.42023	0.387905	0.583629	0	0.065449	0.599841	-0.129302	-0.11711	0	0.226278	-0.35558	-0.35558	-0.678834	-0.581857	-0.517207	-0.549532	-0.517207	-0.35558	-0.808135	-0.229786	-0.132555	-0.614183	0.0324238	-0.614183	-0.35558	-0.452556	-0.292708	-0.35558	-0.387905	0.0972714
Oscillospira spp.	r	-0.0243162	-0.648485	-0.587879	-0.478788	-0.430303	-0.430303	-0.50303	-0.406061	-0.442424	-0.381818	-0.236364	-0.267478	-0.2	-0.0909091	-0.109423	-0.139394	-0.21474	-0.51672	-0.624242	-0.614786	-0.2	0.636364	0.0181818	-0.163636	-0.139394	-0.0181818	0.115152	0.127273	0.333333	0.284848	0.10303	0.640076	0.378999	0.466667	0.498483	-0.0181818	0.0424242	0.0787879	-0.189028	-0.236364	-0.224242	-0.0729487
Allobaculum spp.	r	-0.195122	0.401218	0.407297	0.0303953	0.231004	0.237083	0.541036	0.121581	0.151976	0.212767	0.109423	-0.146341	0.00607906	0.0182372	0.29878	0.158055	-0.381555	0.189024	-0.176293	-0.292598	-0.0303953	-0.237083	-0.285716	-0.151976	0.151976	0.328269	0.188451	0.0668696	0.145897	0.231004	-0.413376	0.259279	0.243048	-0.0547115	0.179878	-0.0425534	-0.0851068	0.0243162	0.56881	0.218846	-0.285716	0.158537
Bilophila spp.	r	0.249241	0.0909091	0.224242	-0.175758	0.0545455	-0.175758	0.0787879	0.636364	0.563636	0.236364	0.539394	0.613985	0.224242	0.539394	0.64438	0.260606	0.300636	0.668696	0.721212	0.809259	0.612121	-0.0909091	-0.0787879	-0.0545455	-0.127273	-0.127273	-0.0545455	-0.224242	-0.381818	-0.309091	-0.29697	-0.658539	-0.689654	-0.721212	-0.243162	-0.587879	-0.648485	-0.478788	0.280493	0.29697	0.0787879	0.310032
Desulfovibrio spp.	r	0.0243902	-0.145897	-0.0182372	-0.237083	-0.376901	-0.224925	0.0729487	0.0851068	0.103344	-0.133739	-0.0911858	-0.0121951	-0.273557	0.0607906	0.310976	0.109423	-0.116928	-0.0487805	0.261399	0.0975325	0.164134	0.0911858	0.0729487	-0.0486324	0.243162	0.19453	0.158055	0.0851068	0.364743	0.443771	0.212767	0.0246932	-0.0560881	-0.0121581	-0.0518293	-0.0790277	-0.358664	-0.249241	0.446485	0.407297	0.0972649	-0.0853659
[Prevotella] spp.	r	-0.57751	0.369697	0.369697	0.6	-0.0545455	0.236364	0.187879	-0.612121	-0.50303	-0.406061	-0.454545	-0.455929	-0.6	-0.660606	-0.70517	-0.454545	-0.386532	-0.364743	-0.321212	-0.426586	-0.454545	-0.672727	-0.357576	-0.333333	0.175758	0.393939	0.2	0.393939	0.406061	0.272727	0.357576	0.301574	0.652375	0.69697	0.224925	0.769697	0.806061	0.2	0.109758	-0.0181818	-0.248485	0.115502
Bacteroides spp.	r	-0.875384	0.139394	0.2	0.0787879	-0.527273	-0.139394	-0.284848	-0.890909	-0.745455	-0.515152	-0.442424	-0.778119	-0.672727	-0.90303	-0.820672	-0.769697	-0.754658	-0.212767	-0.551515	-0.426586	-0.406061	-0.50303	-0.406061	-0.333333	-0.0545455	0.0787879	0.0424242	-0.030303	0.587879	0.612121	0.612121	0.381584	0.776637	0.563636	0.534957	0.551515	0.442424	0.2	0.0609767	0.163636	-0.0666667	0.0243162
Parabacteroides spp.	r	0.292683	0.407297	0.285716	0.352585	0.668696	0.474166	0.437692	0.346506	0.334348	0.364743	0.231004	0.365854	0.340427	0.279637	0.070122	0.364743	0.301551	-0.027439	0.0486324	-0.0157311	0.0547115	-0.0851068	0.0790277	0.115502	0.206688	0.328269	0.218846	0.364743	-0.310032	-0.498483	-0.486324	0.0925996	-0.130872	0.0364743	-0.0884146	0.0303953	0.267478	0.267478	0.0703367	-0.151976	-0.0972649	0.280488
Akkermansia muciniphila	r	-0.254606	-0.409803	-0.41592	-0.0611647	-0.562715	-0.50155	-0.538249	-0.568831	-0.458735	-0.544365	-0.617763	-0.340497	-0.672811	-0.403687	-0.404916	-0.177377	-0.303407	-0.803696	-0.20796	-0.256411	-0.275241	0.201843	0.159028	-0.0978634	0.263008	0.238542	0.446502	0.342522	0.740092	0.611647	0.721743	0.419263	0.426385	0.789024	0.377308	0.409803	0.214076	-0.0183494	-0.0400002	-0.0428153	-0.0122329	-0.0214728
[Ruminococcus] gnavus	p	0.188448	0.433755	0.427188	0.460159	0.071259	0.420636	0.083096	0.0555442	0.0994467	0.227493	0.154399	0.213634	0.036393	0.0172548	0.0119271	0.158831	0.122071	0.0436781	0.433755	0.390992	0.260396	0.343778	0.266061	0.331381	0.0960378	0.133239	0.083096	0.150033	0.00489352	0.071259	0.0422059	0.0534966	0.0628675	0.00766173	0.0548987	0.154399	0.283348	0.271775	0.352301	0.163329	0.0926984	0.114863
Blautia spp.	p	0.295091	0.181127	0.264796	0.235321	0.394924	0.429583	0.429583	0.207389	0.464681	0.327767	0.113302	0.32727	0.113302	0.134012	0.0382565	0.5	0.428721	0.0333897	0.360917	0.373653	0.5	0.264796	0.15664	0.15664	0.0154494	0.0388145	0.0628892	0.0499348	0.0628892	0.15664	0.00233491	0.261527	0.357539	0.0294381	0.464574	0.0294381	0.15664	0.094543	0.205899	0.15664	0.134012	0.39461
Oscillospira spp.	p	0.47342	0.0212701	0.0369389	0.0807615	0.107246	0.107246	0.0691668	0.122141	0.100211	0.138128	0.255443	0.227493	0.289792	0.401386	0.381741	0.350466	0.275662	0.0630987	0.0268589	0.0292791	0.289792	0.0239559	0.48012	0.325739	0.350466	0.48012	0.37571	0.363029	0.173297	0.212519	0.388499	0.0231106	0.140057	0.0869693	0.071259	0.48012	0.453682	0.414359	0.300481	0.255443	0.2667	0.420636
Allobaculum spp.	p	0.294527	0.125248	0.121355	0.466786	0.260396	0.254781	0.0531588	0.368969	0.337562	0.277538	0.381741	0.343323	0.493351	0.48006	0.200852	0.331381	0.138307	0.300485	0.313062	0.205991	0.466786	0.254781	0.211784	0.337562	0.337562	0.177209	0.301047	0.427188	0.343778	0.260396	0.117531	0.234721	0.249321	0.440338	0.309502	0.453541	0.407586	0.47342	0.0430875	0.271775	0.211784	0.330893
Bilophila spp.	p	0.243705	0.401386	0.2667	0.313594	0.440518	0.313594	0.414359	0.0239559	0.044862	0.255443	0.0537966	0.0294905	0.2667	0.0537966	0.0221558	0.233545	0.199322	0.0172548	0.00928658	0.00228401	0.0299861	0.401386	0.414359	0.440518	0.363029	0.363029	0.440518	0.2667	0.138128	0.192421	0.202351	0.0192018	0.0136691	0.00928658	0.249217	0.0369389	0.0212701	0.0807615	0.21623	0.202351	0.414359	0.19166
Desulfovibrio spp.	p	0.473339	0.343778	0.48006	0.254781	0.141502	0.266061	0.420636	0.407586	0.388167	0.356311	0.401091	0.486664	0.2222	0.433755	0.190898	0.381741	0.373844	0.446773	0.232842	0.394333	0.325237	0.401091	0.420636	0.446934	0.249217	0.295103	0.331381	0.407586	0.150033	0.0994467	0.277538	0.473008	0.438846	0.486704	0.443464	0.414101	0.154399	0.243705	0.0979161	0.121355	0.394617	0.407309
[Prevotella] spp.	p	0.0402063	0.146525	0.146525	0.033344	0.440518	0.255443	0.301609	0.0299861	0.0691668	0.122141	0.0934524	0.0926984	0.033344	0.0187942	0.0113689	0.0934524	0.134934	0.150033	0.182734	0.109459	0.0934524	0.0165206	0.155188	0.173297	0.313594	0.129999	0.289792	0.129999	0.122141	0.222919	0.155188	0.19855	0.0204529	0.0125483	0.266061	0.00461098	0.00243103	0.289792	0.381388	0.48012	0.244388	0.375342
Bacteroides spp.	p	0.000452663	0.350466	0.289792	0.414359	0.058654	0.350466	0.212519	0.000271072	0.00666507	0.0637764	0.100211	0.00401657	0.0165206	0.000171806	0.00181085	0.00461098	0.00582244	0.277538	0.0492006	0.109459	0.122141	0.0691668	0.122141	0.173297	0.440518	0.414359	0.453682	0.466886	0.0369389	0.0299861	0.0299861	0.138288	0.00411698	0.044862	0.0555442	0.0492006	0.100211	0.289792	0.433554	0.325739	0.427407	0.47342
Parabacteroides spp.	p	0.20592	0.121355	0.211784	0.158831	0.0172548	0.083096	0.102925	0.163329	0.172518	0.150033	0.260396	0.149243	0.167891	0.216963	0.42368	0.150033	0.198569	0.470011	0.446934	0.482798	0.440338	0.407586	0.414101	0.375342	0.283348	0.177209	0.271775	0.150033	0.19166	0.071259	0.07704	0.399583	0.359285	0.460159	0.404049	0.466786	0.227493	0.227493	0.423449	0.337562	0.394617	0.216234
Akkermansia muciniphila	p	0.238885	0.11977	0.115951	0.433351	0.0451829	0.0698436	0.0542442	0.0430803	0.0911805	0.0518801	0.0285022	0.167838	0.0165056	0.123659	0.122872	0.311983	0.197047	0.00254399	0.282128	0.237273	0.220744	0.28801	0.330396	0.393981	0.231421	0.253441	0.0979067	0.166311	0.00719347	0.0301132	0.00922259	0.113893	0.109579	0.00333024	0.141221	0.11977	0.276293	0.479937	0.45632	0.453257	0.486622	0.476525
