# Supplementary material for: Bile acid is a significant host factor shaping the gut microbiome of diet-induced obese mice
Source: BMC Biol. 2017 Dec 14;15:120. doi: 10.1186/s12915-017-0462-7 (PMC5731064; doi:10.1186/s12915-017-0462-7)
Supplement: Supplementary file 16 — Feed ingredients. (XLSX 10 kb) [file 12915_2017_462_MOESM16_ESM.xlsx]

## Sheet: TableS10
TableS10. Feed ingredients
	normal chow (g)	high fat diet (g)
Casein	191.8	242.4
Corn starch	471.6	155.1
Dextrin	126.6	160
Sucrose	73.4	92.8
Soybean oil	40.1	30.3
Coconut oil	0	197.6
Fibers	48	60.6
Minerals	33.6	42.4
Vitamins	9.6	12.1
L-Cystine	2.9	3.6
Choline chloride	2.4	3
TBHQ	0.008	0.046
Energy (Kcal/kg)	3.61	4.56
Protein	0.19	0.19
Carbohydrates	0.71	0.36
Fat	0.1	0.45
Sugar	0.1	0.1
